# Supplementary material for: Characterization of Odontogenic Differentiation from Human Dental Pulp Stem Cells Using TMT-Based Proteomic Analysis
Source: Biomed Res Int. 2020 Dec 10;2020:3871496. doi: 10.1155/2020/3871496 (PMC7789479; doi:10.1155/2020/3871496)
Supplement: Supplementary 1 — Table 1: details of all differentially upregulated proteins. [file 3871496.f1.txt]

Protein IDs	FC (OM/C)	t test p value	protein_name	gene_id	gene_name	GO annotations	Pathways
Q6NSJ2	8.929617	0.042143712	Pleckstrin homology-like domain family B member 3	653583	PHLDB3	GO:0019899(MF:enzyme binding)	-
Q9H8H3	2.378968	1.70E-05	Methyltransferase-like protein 7A	25840	METTL7A	GO:0032259(BP:methylation);GO:0043312(BP:neutrophil degranulation);GO:0005783(CC:endoplasmic reticulum);GO:0005576(CC:extracellular region);GO:0005811(CC:lipid droplet);GO:0016020(CC:membrane);GO:1904724(CC:tertiary granule lumen);GO:0008168(MF:methyltransferase activity)	-
Q13451	2.091789	0.000634914	Peptidyl-prolyl cis-trans isomerase FKBP5	2289	FKBP5	GO:0061077(BP:chaperone-mediated protein folding);GO:0006457(BP:protein folding);GO:0000413(BP:protein peptidyl-prolyl isomerization);GO:0009617(BP:response to bacterium);GO:0005737(CC:cytoplasm);GO:0005829(CC:cytosol);GO:0070062(CC:extracellular exosome);GO:0016020(CC:membrane);GO:0005654(CC:nucleoplasm);GO:0005528(MF:FK506 binding);GO:0031072(MF:heat shock protein binding);GO:0003755(MF:peptidy…	hsa04915(Estrogen signaling pathway )
Q9H6F5	2.058944	0.007063245	Coiled-coil domain-containing protein 86	79080	CCDC86	GO:0016032(BP:viral process);GO:0005730(CC:nucleolus);GO:0005654(CC:nucleoplasm);GO:0003723(MF:RNA binding)	-
Q9NRG9	2.000935	0.006565251	Aladin	8086	AAAS	GO:0009566(BP:fertilization);GO:0075733(BP:intracellular transport of virus);GO:0007612(BP:learning);GO:0001578(BP:microtubule bundle formation);GO:0090307(BP:mitotic spindle assembly);GO:0006406(BP:mRNA export from nucleus);GO:0006913(BP:nucleocytoplasmic transport);GO:0016925(BP:protein sumoylation);GO:1900034(BP:regulation of cellular response to heat);GO:0060964(BP:regulation of gene silencin…	hsa03013(RNA transport )
Q9Y5U8	1.953321	0.009136568	Mitochondrial pyruvate carrier 1	51660	MPC1	GO:1990830(BP:cellular response to leukemia inhibitory factor);GO:0061732(BP:mitochondrial acetyl-CoA biosynthetic process from pyruvate);GO:0006850(BP:mitochondrial pyruvate transmembrane transport);GO:0031305(CC:integral component of mitochondrial inner membrane);GO:0005739(CC:mitochondrion);GO:0050833(MF:pyruvate transmembrane transporter activity)	-
P49796	1.863234	0.018650261	Regulator of G-protein signaling 3	5998	RGS3	GO:0007186(BP:G protein-coupled receptor signaling pathway);GO:0000188(BP:inactivation of MAPK activity);GO:0008277(BP:regulation of G protein-coupled receptor signaling pathway);GO:0005829(CC:cytosol);GO:0005634(CC:nucleus);GO:0005886(CC:plasma membrane);GO:0005096(MF:GTPase activator activity);GO:0003924(MF:GTPase activity)	hsa04360(Axon guidance )
P24310	1.834287	0.013307141	Cytochrome c oxidase subunit 7A1, mitochondrial	1346	COX7A1	GO:0006091(BP:generation of precursor metabolites and energy);GO:0097250(BP:mitochondrial respiratory chain supercomplex assembly);GO:0002082(BP:regulation of oxidative phosphorylation);GO:0016021(CC:integral component of membrane);GO:0005746(CC:mitochondrial respiratory chain);GO:0005739(CC:mitochondrion);GO:0004129(MF:cytochrome-c oxidase activity)	hsa05010(Alzheimer disease );hsa04932(Non-alcoholic fatty liver disease (NAFLD) );hsa05016(Huntington disease );hsa05012(Parkinson disease );hsa04714(Thermogenesis );hsa04260(Cardiac muscle contraction );hsa00190(Oxidative phosphorylation )
O43155	1.825651	0.00393819	Leucine-rich repeat transmembrane protein FLRT2	23768	FLRT2	GO:0007411(BP:axon guidance);GO:0071711(BP:basement membrane organization);GO:0061343(BP:cell adhesion involved in heart morphogenesis);GO:0008543(BP:fibroblast growth factor receptor signaling pathway);GO:0003007(BP:heart morphogenesis);GO:0051965(BP:positive regulation of synapse assembly);GO:2001222(BP:regulation of neuron migration);GO:0005911(CC:cell-cell junction);GO:0005789(CC:endoplasmic …	-
Q9Y3Z3	1.694973	0.007160665	Deoxynucleoside triphosphate triphosphohydrolase SAMHD1	25939	SAMHD1	GO:0006974(BP:cellular response to DNA damage stimulus);GO:0046061(BP:dATP catabolic process);GO:0051607(BP:defense response to virus);GO:0009264(BP:deoxyribonucleotide catabolic process);GO:0006203(BP:dGTP catabolic process);GO:0110025(BP:DNA strand resection involved in replication fork processing);GO:0000724(BP:double-strand break repair via homologous recombination);GO:0006955(BP:immune respo…	hsa05170(Human immunodeficiency virus 1 infection )
Q16777	1.651296	0.004166831	Histone H2A type 2-C	8338	HIST2H2AC	GO:0006325(BP:chromatin organization);GO:0006342(BP:chromatin silencing);GO:0070062(CC:extracellular exosome);GO:0000790(CC:nuclear chromatin);GO:0000786(CC:nucleosome);GO:0005634(CC:nucleus);GO:0003677(MF:DNA binding);GO:0046982(MF:protein heterodimerization activity)	hsa04217(Necroptosis );hsa05034(Alcoholism );hsa05322(Systemic lupus erythematosus )
P84243	1.63997	0.021062283	Histone H3.3	3020	H3-3A	GO:0007596(BP:blood coagulation);GO:0008283(BP:cell proliferation);GO:0044267(BP:cellular protein metabolic process);GO:0000183(BP:chromatin silencing at rDNA);GO:0006336(BP:DNA replication-independent nucleosome assembly);GO:0007566(BP:embryo implantation);GO:0008584(BP:male gonad development);GO:0035264(BP:multicellular organism growth);GO:0042692(BP:muscle cell differentiation);GO:1902340(BP:n…	hsa05131(Shigellosis );hsa05322(Systemic lupus erythematosus );hsa05034(Alcoholism );hsa05202(Transcriptional misregulation in cancer )
P35555	1.621603	0.040616831	Fibrillin-1	2200	FBN1	GO:0034199(BP:activation of protein kinase A activity);GO:0009653(BP:anatomical structure morphogenesis);GO:0043010(BP:camera-type eye development);GO:0033627(BP:cell adhesion mediated by integrin);GO:0044267(BP:cellular protein metabolic process);GO:1990314(BP:cellular response to insulin-like growth factor stimulus);GO:0071560(BP:cellular response to transforming growth factor beta stimulus);GO…	hsa04350(TGF-beta signaling pathway )
P51687	1.601012	0.033377572	Sulfite oxidase, mitochondrial	6821	SUOX	GO:0042128(BP:nitrate assimilation);GO:0070221(BP:sulfide oxidation, using sulfide:quinone oxidoreductase);GO:0006790(BP:sulfur compound metabolic process);GO:0005758(CC:mitochondrial intermembrane space);GO:0005759(CC:mitochondrial matrix);GO:0005739(CC:mitochondrion);GO:0020037(MF:heme binding);GO:0030151(MF:molybdenum ion binding);GO:0043546(MF:molybdopterin cofactor binding);GO:0008482(MF:sul…	hsa00920(Sulfur metabolism )
P12074	1.578785	0.000227675	Cytochrome c oxidase subunit 6A1, mitochondrial	1337	COX6A1	GO:0009060(BP:aerobic respiration);GO:0006091(BP:generation of precursor metabolites and energy);GO:0006123(BP:mitochondrial electron transport, cytochrome c to oxygen);GO:0005743(CC:mitochondrial inner membrane);GO:0005751(CC:mitochondrial respiratory chain complex IV);GO:0005739(CC:mitochondrion);GO:0004129(MF:cytochrome-c oxidase activity);GO:0030234(MF:enzyme regulator activity)	hsa04260(Cardiac muscle contraction );hsa04714(Thermogenesis );hsa00190(Oxidative phosphorylation );hsa05010(Alzheimer disease );hsa05012(Parkinson disease );hsa05016(Huntington disease );hsa04932(Non-alcoholic fatty liver disease (NAFLD) )
P49961	1.565717	0.040866822	Ectonucleoside triphosphate diphosphohydrolase 1	953	ENTPD1	GO:0007596(BP:blood coagulation);GO:0007155(BP:cell adhesion);GO:0034656(BP:nucleobase-containing small molecule catabolic process);GO:0070062(CC:extracellular exosome);GO:0005887(CC:integral component of plasma membrane);GO:0016020(CC:membrane);GO:0005886(CC:plasma membrane);GO:0102490(MF:8-oxo-dGTP phosphohydrolase activity);GO:0005524(MF:ATP binding);GO:0102485(MF:dATP phosphohydrolase activit…	hsa05169(Epstein-Barr virus infection );hsa00230(Purine metabolism );hsa00240(Pyrimidine metabolism )
P59768	1.558081	0.015719252	Guanine nucleotide-binding protein G(I)/G(S)/G(O) subunit gamma-2	54331	GNG2	GO:0007191(BP:adenylate cyclase-activating dopamine receptor signaling pathway);GO:0008283(BP:cell proliferation);GO:0071870(BP:cellular response to catecholamine stimulus);GO:0071380(BP:cellular response to prostaglandin E stimulus);GO:0007186(BP:G protein-coupled receptor signaling pathway);GO:0030168(BP:platelet activation);GO:0006457(BP:protein folding);GO:0007223(BP:Wnt signaling pathway, ca…	hsa05032(Morphine addiction );hsa04726(Serotonergic synapse );hsa04727(GABAergic synapse );hsa04724(Glutamatergic synapse );hsa04728(Dopaminergic synapse );hsa05163(Human cytomegalovirus infection );hsa05167(Kaposi sarcoma-associated herpesvirus infection );hsa04014(Ras signaling pathway );hsa05170(Human immunodeficiency virus 1 infection );hsa04723(Retrograde endocannabinoid signaling );hsa04713…
Q9HAN9	1.553307	0.011652959	Nicotinamide/nicotinic acid mononucleotide adenylyltransferase 1	64802	NMNAT1	GO:1990966(BP:ATP generation from poly-ADP-D-ribose);GO:0009435(BP:NAD biosynthetic process);GO:0019674(BP:NAD metabolic process);GO:1902511(BP:negative regulation of apoptotic DNA fragmentation);GO:0043524(BP:negative regulation of neuron apoptotic process);GO:0009165(BP:nucleotide biosynthetic process);GO:0043410(BP:positive regulation of MAPK cascade);GO:0009611(BP:response to wounding);GO:000…	hsa00760(Nicotinate and nicotinamide metabolism )
Q6P461	1.550014	0.004336177	Acyl-coenzyme A synthetase ACSM6, mitochondrial	142827	ACSM6	GO:0006637(BP:acyl-CoA metabolic process);GO:0006633(BP:fatty acid biosynthetic process);GO:0005759(CC:mitochondrial matrix);GO:0003996(MF:acyl-CoA ligase activity);GO:0005524(MF:ATP binding);GO:0047760(MF:butyrate-CoA ligase activity);GO:0015645(MF:fatty acid ligase activity);GO:0004321(MF:fatty-acyl-CoA synthase activity);GO:0005525(MF:GTP binding);GO:0046872(MF:metal ion binding)	hsa00650(Butanoate metabolism )
Q969E4	1.542699	0.027672968	Transcription elongation factor A protein-like 3	85012	TCEAL3	GO:0005634(CC:nucleus);GO:0050699(MF:WW domain binding)	-
Q9UGM6	1.542474	0.004673953	Tryptophan--tRNA ligase, mitochondrial	10352	WARS2	GO:0070183(BP:mitochondrial tryptophanyl-tRNA aminoacylation);GO:0006418(BP:tRNA aminoacylation for protein translation);GO:0006436(BP:tryptophanyl-tRNA aminoacylation);GO:0001570(BP:vasculogenesis);GO:0005829(CC:cytosol);GO:0005759(CC:mitochondrial matrix);GO:0005739(CC:mitochondrion);GO:0005886(CC:plasma membrane);GO:0005524(MF:ATP binding);GO:0004830(MF:tryptophan-tRNA ligase activity)	hsa00970(Aminoacyl-tRNA biosynthesis )
P14406	1.525364	0.012641676	Cytochrome c oxidase subunit 7A2, mitochondrial	1347	COX7A2	GO:0097250(BP:mitochondrial respiratory chain supercomplex assembly);GO:0002082(BP:regulation of oxidative phosphorylation);GO:0005746(CC:mitochondrial respiratory chain);GO:0004129(MF:cytochrome-c oxidase activity)	hsa05016(Huntington disease );hsa00190(Oxidative phosphorylation );hsa04260(Cardiac muscle contraction );hsa05012(Parkinson disease );hsa04932(Non-alcoholic fatty liver disease (NAFLD) );hsa04714(Thermogenesis );hsa05010(Alzheimer disease )
O75132	1.518135	0.041410344	Zinc finger BED domain-containing protein 4	9889	ZBED4	GO:0005737(CC:cytoplasm);GO:0000790(CC:nuclear chromatin);GO:0005654(CC:nucleoplasm);GO:0005634(CC:nucleus);GO:0003677(MF:DNA binding);GO:0000981(MF:DNA-binding transcription factor activity, RNA polymerase II-specific);GO:0046872(MF:metal ion binding);GO:0046983(MF:protein dimerization activity)	-
Q9NV35	1.501197	0.000612518	Nucleotide triphosphate diphosphatase NUDT15	55270	NUDT15	GO:0006203(BP:dGTP catabolic process);GO:0042262(BP:DNA protection);GO:0042738(BP:exogenous drug catabolic process);GO:0000278(BP:mitotic cell cycle);GO:0034656(BP:nucleobase-containing small molecule catabolic process);GO:1901292(BP:nucleoside phosphate catabolic process);GO:0006195(BP:purine nucleotide catabolic process);GO:0061136(BP:regulation of proteasomal protein catabolic process);GO:0000…	-
Q9GZR2	1.497536	0.044667858	RNA exonuclease 4	57109	REXO4	GO:0000737(BP:DNA catabolic process, endonucleolytic);GO:0000738(BP:DNA catabolic process, exonucleolytic);GO:0000726(BP:non-recombinational repair);GO:0045944(BP:positive regulation of transcription by RNA polymerase II);GO:0006355(BP:regulation of transcription, DNA-templated);GO:0006364(BP:rRNA processing);GO:0016607(CC:nuclear speck);GO:0005730(CC:nucleolus);GO:0005654(CC:nucleoplasm);GO:0005…	-
O75394	1.49588	0.005384527	39S ribosomal protein L33, mitochondrial	9553	MRPL33	GO:0070125(BP:mitochondrial translational elongation);GO:0070126(BP:mitochondrial translational termination);GO:0005743(CC:mitochondrial inner membrane);GO:0005762(CC:mitochondrial large ribosomal subunit);GO:0005739(CC:mitochondrion);GO:0003735(MF:structural constituent of ribosome)	hsa03010(Ribosome )
O75578	1.479194	0.030886825	Integrin alpha-10	8515	ITGA10	GO:0007160(BP:cell-matrix adhesion);GO:0030198(BP:extracellular matrix organization);GO:0007229(BP:integrin-mediated signaling pathway);GO:0034680(CC:integrin alpha10-beta1 complex);GO:0008305(CC:integrin complex);GO:0005886(CC:plasma membrane);GO:0005518(MF:collagen binding);GO:0098639(MF:collagen binding involved in cell-matrix adhesion);GO:0046872(MF:metal ion binding)	hsa05414(Dilated cardiomyopathy (DCM) );hsa04510(Focal adhesion );hsa05165(Human papillomavirus infection );hsa05412(Arrhythmogenic right ventricular cardiomyopathy (ARVC) );hsa05410(Hypertrophic cardiomyopathy (HCM) );hsa04151(PI3K-Akt signaling pathway );hsa04810(Regulation of actin cytoskeleton );hsa04512(ECM-receptor interaction )
P40261	1.470243	0.002070586	Nicotinamide N-methyltransferase	4837	NNMT	GO:0031100(BP:animal organ regeneration);GO:0032259(BP:methylation);GO:0034356(BP:NAD biosynthesis via nicotinamide riboside salvage pathway);GO:0042493(BP:response to drug);GO:0010243(BP:response to organonitrogen compound);GO:0005737(CC:cytoplasm);GO:0005829(CC:cytosol);GO:0008170(MF:N-methyltransferase activity);GO:0008112(MF:nicotinamide N-methyltransferase activity);GO:0030760(MF:pyridine N-…	hsa00760(Nicotinate and nicotinamide metabolism )
P21397	1.468795	0.003430513	Amine oxidase [flavin-containing] A	4128	MAOA	GO:0006576(BP:cellular biogenic amine metabolic process);GO:0019221(BP:cytokine-mediated signaling pathway);GO:0042420(BP:dopamine catabolic process);GO:0042135(BP:neurotransmitter catabolic process);GO:0042133(BP:neurotransmitter metabolic process);GO:0009967(BP:positive regulation of signal transduction);GO:0005829(CC:cytosol);GO:0016021(CC:integral component of membrane);GO:0005741(CC:mitochon…	hsa05030(Cocaine addiction );hsa05034(Alcoholism );hsa00330(Arginine and proline metabolism );hsa00260(Glycine, serine and threonine metabolism );hsa04728(Dopaminergic synapse );hsa05031(Amphetamine addiction );hsa00380(Tryptophan metabolism );hsa00350(Tyrosine metabolism );hsa00360(Phenylalanine metabolism );hsa00340(Histidine metabolism );hsa04726(Serotonergic synapse );hsa00982(Drug metabolism…
P51159	1.457823	0.036315757	Ras-related protein Rab-27A	5873	RAB27A	GO:0019882(BP:antigen processing and presentation);GO:0007596(BP:blood coagulation);GO:0097278(BP:complement-dependent cytotoxicity);GO:0043316(BP:cytotoxic T cell degranulation);GO:0006887(BP:exocytosis);GO:1990182(BP:exosomal secretion);GO:0006886(BP:intracellular protein transport);GO:0030318(BP:melanocyte differentiation);GO:0032400(BP:melanosome localization);GO:0032402(BP:melanosome transpo…	-
Q9P0P8	1.442153	0.024194848	Mitochondrial transcription rescue factor 1	51250	MTRES1	GO:1903108(BP:regulation of mitochondrial transcription);GO:0005759(CC:mitochondrial matrix);GO:0005739(CC:mitochondrion);GO:0003723(MF:RNA binding)	-
P46020	1.436202	0.002535775	Phosphorylase b kinase regulatory subunit alpha, skeletal muscle isoform	5255	PHKA1	GO:0006091(BP:generation of precursor metabolites and energy);GO:0005980(BP:glycogen catabolic process);GO:0005977(BP:glycogen metabolic process);GO:0006468(BP:protein phosphorylation);GO:0005829(CC:cytosol);GO:0005964(CC:phosphorylase kinase complex);GO:0005886(CC:plasma membrane);GO:0005516(MF:calmodulin binding);GO:0004689(MF:phosphorylase kinase activity)	hsa04020(Calcium signaling pathway );hsa04910(Insulin signaling pathway );hsa04922(Glucagon signaling pathway )
Q92934	1.435457	0.001488087	Bcl2-associated agonist of cell death	572	BAD	GO:0097202(BP:activation of cysteine-type endopeptidase activity);GO:0006919(BP:activation of cysteine-type endopeptidase activity involved in apoptotic process);GO:0046031(BP:ADP metabolic process);GO:0006915(BP:apoptotic process);GO:0046034(BP:ATP metabolic process);GO:0071247(BP:cellular response to chromate);GO:0071456(BP:cellular response to hypoxia);GO:0071396(BP:cellular response to lipid)…	hsa04370(VEGF signaling pathway );hsa04151(PI3K-Akt signaling pathway );hsa04024(cAMP signaling pathway );hsa05160(Hepatitis C );hsa05200(Pathways in cancer );hsa05223(Non-small cell lung cancer );hsa04012(ErbB signaling pathway );hsa04062(Chemokine signaling pathway );hsa05152(Tuberculosis );hsa05211(Renal cell carcinoma );hsa04919(Thyroid hormone signaling pathway );hsa04510(Focal adhesion );hs…
P07585	1.419457	0.034143704	Decorin	1634	DCN	GO:0007568(BP:aging);GO:0009887(BP:animal organ morphogenesis);GO:0030206(BP:chondroitin sulfate biosynthetic process);GO:0030207(BP:chondroitin sulfate catabolic process);GO:0030208(BP:dermatan sulfate biosynthetic process);GO:0030198(BP:extracellular matrix organization);GO:0001822(BP:kidney development);GO:0016525(BP:negative regulation of angiogenesis);GO:0010596(BP:negative regulation of end…	hsa04350(TGF-beta signaling pathway );hsa05205(Proteoglycans in cancer )
Q8IVH4	1.415934	0.00947114	Methylmalonic aciduria type A protein, mitochondrial	166785	MMAA	GO:0009236(BP:cobalamin biosynthetic process);GO:0009235(BP:cobalamin metabolic process);GO:0019626(BP:short-chain fatty acid catabolic process);GO:0005759(CC:mitochondrial matrix);GO:0005525(MF:GTP binding);GO:0003924(MF:GTPase activity);GO:0042802(MF:identical protein binding);GO:0042803(MF:protein homodimerization activity)	-
O75146	1.414844	0.021765935	Huntingtin-interacting protein 1-related protein	9026	HIP1R	GO:0007015(BP:actin filament organization);GO:0006919(BP:activation of cysteine-type endopeptidase activity involved in apoptotic process);GO:0006915(BP:apoptotic process);GO:0048268(BP:clathrin coat assembly);GO:0055123(BP:digestive system development);GO:0061024(BP:membrane organization);GO:0030837(BP:negative regulation of actin filament polymerization);GO:0043066(BP:negative regulation of apo…	-
Q8NDT2	1.414728	0.001990454	Putative RNA-binding protein 15B	29890	RBM15B	GO:0009048(BP:dosage compensation by inactivation of X chromosome);GO:0006406(BP:mRNA export from nucleus);GO:0006397(BP:mRNA processing);GO:0000381(BP:regulation of alternative mRNA splicing, via spliceosome);GO:0001510(BP:RNA methylation);GO:0008380(BP:RNA splicing);GO:0016032(BP:viral process);GO:0005635(CC:nuclear envelope);GO:0016607(CC:nuclear speck);GO:0005654(CC:nucleoplasm);GO:0036396(CC…	-
Q9BXN1	1.407737	0.01412813	Asporin	54829	ASPN	GO:0030282(BP:bone mineralization);GO:0070171(BP:negative regulation of tooth mineralization);GO:0030512(BP:negative regulation of transforming growth factor beta receptor signaling pathway);GO:0062023(CC:collagen-containing extracellular matrix);GO:0031012(CC:extracellular matrix);GO:0005509(MF:calcium ion binding);GO:0005518(MF:collagen binding)	-
O00483	1.406841	0.002973051	Cytochrome c oxidase subunit NDUFA4	4697	NDUFA4	GO:0006123(BP:mitochondrial electron transport, cytochrome c to oxygen);GO:0006120(BP:mitochondrial electron transport, NADH to ubiquinone);GO:1902600(BP:proton transmembrane transport);GO:0005743(CC:mitochondrial inner membrane);GO:0005747(CC:mitochondrial respiratory chain complex I);GO:0005751(CC:mitochondrial respiratory chain complex IV);GO:0005739(CC:mitochondrion);GO:0008137(MF:NADH dehydr…	hsa04932(Non-alcoholic fatty liver disease (NAFLD) );hsa04723(Retrograde endocannabinoid signaling );hsa00190(Oxidative phosphorylation );hsa05010(Alzheimer disease );hsa05016(Huntington disease );hsa05012(Parkinson disease );hsa04714(Thermogenesis )
Q9Y241	1.404175	0.018013236	HIG1 domain family member 1A, mitochondrial	25994	HIGD1A	GO:0042149(BP:cellular response to glucose starvation);GO:0043066(BP:negative regulation of apoptotic process);GO:0090201(BP:negative regulation of release of cytochrome c from mitochondria);GO:0055114(BP:oxidation-reduction process);GO:0071902(BP:positive regulation of protein serine/threonine kinase activity);GO:0061418(BP:regulation of transcription from RNA polymerase II promoter in response …	-
Q96BZ9	1.402137	0.020192698	TBC1 domain family member 20	128637	TBC1D20	GO:0001675(BP:acrosome assembly);GO:0048208(BP:COPII vesicle coating);GO:0090110(BP:cargo loading into COPII-coated vesicle);GO:0006888(BP:ER to Golgi vesicle-mediated transport);GO:0007030(BP:Golgi organization);GO:0070309(BP:lens fiber cell morphogenesis);GO:0034389(BP:lipid droplet organization);GO:0044829(BP:positive regulation by host of viral genome replication);GO:0046726(BP:positive regul…	-
P20674	1.39869	0.020567205	Cytochrome c oxidase subunit 5A, mitochondrial	9377	COX5A	GO:0006123(BP:mitochondrial electron transport, cytochrome c to oxygen);GO:0005743(CC:mitochondrial inner membrane);GO:0005751(CC:mitochondrial respiratory chain complex IV);GO:0004129(MF:cytochrome-c oxidase activity);GO:0009055(MF:electron transfer activity);GO:0046872(MF:metal ion binding)	hsa05010(Alzheimer disease );hsa04714(Thermogenesis );hsa04932(Non-alcoholic fatty liver disease (NAFLD) );hsa05012(Parkinson disease );hsa05016(Huntington disease );hsa04260(Cardiac muscle contraction );hsa00190(Oxidative phosphorylation )
Q7L592	1.393739	0.014971375	Protein arginine methyltransferase NDUFAF7, mitochondrial	55471	NDUFAF7	GO:0032981(BP:mitochondrial respiratory chain complex I assembly);GO:0019918(BP:peptidyl-arginine methylation, to symmetrical-dimethyl arginine);GO:0005615(CC:extracellular space);GO:0005759(CC:mitochondrial matrix);GO:0005739(CC:mitochondrion);GO:0019899(MF:enzyme binding);GO:0008168(MF:methyltransferase activity);GO:0035243(MF:protein-arginine omega-N symmetric methyltransferase activity)	hsa04714(Thermogenesis )
Q07820	1.389258	0.002063625	Induced myeloid leukemia cell differentiation protein Mcl-1	4170	MCL1	GO:0001709(BP:cell fate determination);GO:0019725(BP:cellular homeostasis);GO:0019221(BP:cytokine-mediated signaling pathway);GO:0097192(BP:extrinsic apoptotic signaling pathway in absence of ligand);GO:0008630(BP:intrinsic apoptotic signaling pathway in response to DNA damage);GO:0007275(BP:multicellular organism development);GO:2000811(BP:negative regulation of anoikis);GO:0043066(BP:negative r…	hsa04630(JAK-STAT signaling pathway );hsa04210(Apoptosis );hsa05206(MicroRNAs in cancer );hsa04151(PI3K-Akt signaling pathway )
Q96EL3	1.387086	0.009555435	39S ribosomal protein L53, mitochondrial	116540	MRPL53	GO:0070125(BP:mitochondrial translational elongation);GO:0070126(BP:mitochondrial translational termination);GO:0005743(CC:mitochondrial inner membrane);GO:0005762(CC:mitochondrial large ribosomal subunit);GO:0005739(CC:mitochondrion)	-
P51884	1.380195	0.029771233	Lumican	4060	LUM	GO:0051216(BP:cartilage development);GO:0030199(BP:collagen fibril organization);GO:0030198(BP:extracellular matrix organization);GO:0018146(BP:keratan sulfate biosynthetic process);GO:0042340(BP:keratan sulfate catabolic process);GO:0045944(BP:positive regulation of transcription by RNA polymerase II);GO:0032914(BP:positive regulation of transforming growth factor beta1 production);GO:0070848(BP…	hsa05205(Proteoglycans in cancer )
Q02252	1.377509	0.001028918	Methylmalonate-semialdehyde dehydrogenase [acylating], mitochondrial	4329	ALDH6A1	GO:0009083(BP:branched-chain amino acid catabolic process);GO:0050873(BP:brown fat cell differentiation);GO:0006210(BP:thymine catabolic process);GO:0019859(BP:thymine metabolic process);GO:0006574(BP:valine catabolic process);GO:0006573(BP:valine metabolic process);GO:0005759(CC:mitochondrial matrix);GO:0005739(CC:mitochondrion);GO:0005654(CC:nucleoplasm);GO:0000062(MF:fatty-acyl-CoA binding);GO…	hsa00280(Valine, leucine and isoleucine degradation );hsa00562(Inositol phosphate metabolism );hsa00410(beta-Alanine metabolism );hsa00640(Propanoate metabolism )
O75027	1.376876	0.017398544	ATP-binding cassette sub-family B member 7, mitochondrial	22	ABCB7	GO:0006879(BP:cellular iron ion homeostasis);GO:0055085(BP:transmembrane transport);GO:0005623(CC:cell);GO:0016021(CC:integral component of membrane);GO:0005743(CC:mitochondrial inner membrane);GO:0005524(MF:ATP binding);GO:0016887(MF:ATPase activity);GO:0042626(MF:ATPase activity, coupled to transmembrane movement of substances);GO:0015232(MF:heme transporter activity)	hsa02010(ABC transporters )
P39210	1.376202	0.048029032	Protein Mpv17	4358	MPV17	GO:0034614(BP:cellular response to reactive oxygen species);GO:0032836(BP:glomerular basement membrane development);GO:0042592(BP:homeostatic process);GO:0048839(BP:inner ear development);GO:0000002(BP:mitochondrial genome maintenance);GO:0006625(BP:protein targeting to peroxisome);GO:1901858(BP:regulation of mitochondrial DNA metabolic process);GO:2000377(BP:regulation of reactive oxygen species…	hsa04146(Peroxisome )
Q9Y4K1	1.373047	0.015208695	Beta/gamma crystallin domain-containing protein 1	202	CRYBG1	GO:0030246(MF:carbohydrate binding)	-
P10606	1.371291	0.005949462	Cytochrome c oxidase subunit 5B, mitochondrial	1329	COX5B	GO:0042776(BP:mitochondrial ATP synthesis coupled proton transport);GO:0006123(BP:mitochondrial electron transport, cytochrome c to oxygen);GO:0007585(BP:respiratory gaseous exchange);GO:0005743(CC:mitochondrial inner membrane);GO:0005739(CC:mitochondrion);GO:0004129(MF:cytochrome-c oxidase activity);GO:0046872(MF:metal ion binding)	hsa00190(Oxidative phosphorylation );hsa04260(Cardiac muscle contraction );hsa04714(Thermogenesis );hsa05016(Huntington disease );hsa05010(Alzheimer disease );hsa04932(Non-alcoholic fatty liver disease (NAFLD) );hsa05012(Parkinson disease )
P00750	1.368149	0.005361552	Tissue-type plasminogen activator	5327	PLAT	GO:0007596(BP:blood coagulation);GO:0006464(BP:cellular protein modification process);GO:0042730(BP:fibrinolysis);GO:0045861(BP:negative regulation of proteolysis);GO:0031639(BP:plasminogen activation);GO:0048008(BP:platelet-derived growth factor receptor signaling pathway);GO:0006508(BP:proteolysis);GO:0001666(BP:response to hypoxia);GO:0014909(BP:smooth muscle cell migration);GO:0099183(BP:tran…	hsa04610(Complement and coagulation cascades );hsa05418(Fluid shear stress and atherosclerosis );hsa05215(Prostate cancer );hsa05202(Transcriptional misregulation in cancer );hsa04371(Apelin signaling pathway )
P15104	1.365725	0.04967483	Glutamine synthetase	2752	GLUL	GO:0019676(BP:ammonia assimilation cycle);GO:0001525(BP:angiogenesis);GO:0008283(BP:cell proliferation);GO:0008652(BP:cellular amino acid biosynthetic process);GO:0009267(BP:cellular response to starvation);GO:0006538(BP:glutamate catabolic process);GO:0006542(BP:glutamine biosynthetic process);GO:0001504(BP:neurotransmitter uptake);GO:0050679(BP:positive regulation of epithelial cell proliferati…	hsa00910(Nitrogen metabolism );hsa04217(Necroptosis );hsa00250(Alanine, aspartate and glutamate metabolism );hsa04727(GABAergic synapse );hsa00220(Arginine biosynthesis );hsa00630(Glyoxylate and dicarboxylate metabolism );hsa04724(Glutamatergic synapse )
P41182	1.365529	0.046078434	B-cell lymphoma 6 protein	604	BCL6	GO:0030036(BP:actin cytoskeleton organization);GO:0030183(BP:B cell differentiation);GO:0000902(BP:cell morphogenesis);GO:0006974(BP:cellular response to DNA damage stimulus);GO:0019221(BP:cytokine-mediated signaling pathway);GO:0048821(BP:erythrocyte development);GO:0002467(BP:germinal center formation);GO:0006954(BP:inflammatory response);GO:0002903(BP:negative regulation of B cell apoptotic pr…	hsa05202(Transcriptional misregulation in cancer );hsa04068(FoxO signaling pathway )
Q9BWH2	1.359043	0.008411382	FUN14 domain-containing protein 2	65991	FUNDC2	GO:0000422(BP:autophagy of mitochondrion);GO:0031307(CC:integral component of mitochondrial outer membrane);GO:0005739(CC:mitochondrion);GO:0005634(CC:nucleus)	-
P43235	1.356604	0.037338841	Cathepsin K	1513	CTSK	GO:0000422(BP:autophagy of mitochondrion);GO:0045453(BP:bone resorption);GO:0030574(BP:collagen catabolic process);GO:0022617(BP:extracellular matrix disassembly);GO:0006955(BP:immune response);GO:0001957(BP:intramembranous ossification);GO:0061037(BP:negative regulation of cartilage development);GO:0006508(BP:proteolysis);GO:0051603(BP:proteolysis involved in cellular protein catabolic process);…	hsa05323(Rheumatoid arthritis );hsa04210(Apoptosis );hsa04620(Toll-like receptor signaling pathway );hsa04380(Osteoclast differentiation );hsa04142(Lysosome )
Q8N2G6	1.354158	0.010893827	Zinc finger CCHC domain-containing protein 24	219654	ZCCHC24	GO:0003723(MF:RNA binding);GO:0008270(MF:zinc ion binding)	-
P43155	1.344528	0.004194226	Carnitine O-acetyltransferase	1384	CRAT	GO:0019254(BP:carnitine metabolic process, CoA-linked);GO:0033540(BP:fatty acid beta-oxidation using acyl-CoA oxidase);GO:0006625(BP:protein targeting to peroxisome);GO:0005829(CC:cytosol);GO:0005783(CC:endoplasmic reticulum);GO:0005743(CC:mitochondrial inner membrane);GO:0005739(CC:mitochondrion);GO:0005782(CC:peroxisomal matrix);GO:0005777(CC:peroxisome);GO:0004092(MF:carnitine O-acetyltransfer…	hsa04146(Peroxisome )
P29590	1.343076	0.023253391	Protein PML	5371	PML	GO:0006919(BP:activation of cysteine-type endopeptidase activity involved in apoptotic process);GO:0006915(BP:apoptotic process);GO:0060444(BP:branching involved in mammary gland duct morphogenesis);GO:0007050(BP:cell cycle arrest);GO:0045165(BP:cell fate commitment);GO:0071353(BP:cellular response to interleukin-4);GO:1990830(BP:cellular response to leukemia inhibitory factor);GO:0090398(BP:cell…	hsa04144(Endocytosis );hsa04120(Ubiquitin mediated proteolysis );hsa05202(Transcriptional misregulation in cancer );hsa05221(Acute myeloid leukemia );hsa05200(Pathways in cancer );hsa05168(Herpes simplex virus 1 infection );hsa05164(Influenza A )
Q53FA7	1.342511	0.033638475	Quinone oxidoreductase PIG3	9540	TP53I3	GO:0006739(BP:NADP metabolic process);GO:0042981(BP:regulation of apoptotic process);GO:0005829(CC:cytosol);GO:0070402(MF:NADPH binding);GO:0003960(MF:NADPH:quinone reductase activity);GO:0042803(MF:protein homodimerization activity);GO:0048038(MF:quinone binding)	hsa04115(p53 signaling pathway )
Q9NRQ2	1.341834	0.012115543	Phospholipid scramblase 4	57088	PLSCR4	GO:0071222(BP:cellular response to lipopolysaccharide);GO:0017121(BP:phospholipid scrambling);GO:0016021(CC:integral component of membrane);GO:0016020(CC:membrane);GO:0005886(CC:plasma membrane);GO:0005509(MF:calcium ion binding);GO:0042609(MF:CD4 receptor binding);GO:0019899(MF:enzyme binding);GO:0017128(MF:phospholipid scramblase activity);GO:0017124(MF:SH3 domain binding)	-
Q9NNW7	1.339219	0.03250827	Thioredoxin reductase 2, mitochondrial	10587	TXNRD2	GO:0045454(BP:cell redox homeostasis);GO:0034599(BP:cellular response to oxidative stress);GO:0000305(BP:response to oxygen radical);GO:0005623(CC:cell);GO:0005737(CC:cytoplasm);GO:0005829(CC:cytosol);GO:0005759(CC:mitochondrial matrix);GO:0005739(CC:mitochondrion);GO:0009055(MF:electron transfer activity);GO:0050660(MF:flavin adenine dinucleotide binding);GO:0004791(MF:thioredoxin-disulfide redu…	hsa05200(Pathways in cancer );hsa05225(Hepatocellular carcinoma );hsa00450(Selenocompound metabolism )
P56385	1.337252	0.021019733	ATP synthase subunit e, mitochondrial	521	ATP5ME	GO:0006754(BP:ATP biosynthetic process);GO:0042407(BP:cristae formation);GO:0042776(BP:mitochondrial ATP synthesis coupled proton transport);GO:0005743(CC:mitochondrial inner membrane);GO:0005753(CC:mitochondrial proton-transporting ATP synthase complex);GO:0000276(CC:mitochondrial proton-transporting ATP synthase complex, coupling factor F(o));GO:0005739(CC:mitochondrion);GO:0044877(MF:protein-c…	hsa00190(Oxidative phosphorylation );hsa04714(Thermogenesis )
Q9NYJ1	1.336558	0.006138083	Cytochrome c oxidase assembly factor 4 homolog, mitochondrial	51287	COA4	GO:0033617(BP:mitochondrial respiratory chain complex IV assembly);GO:0005758(CC:mitochondrial intermembrane space);GO:0005739(CC:mitochondrion)	hsa04714(Thermogenesis )
Q02218	1.334127	0.003107253	2-oxoglutarate dehydrogenase, mitochondrial	4967	OGDH	GO:0006103(BP:2-oxoglutarate metabolic process);GO:0006091(BP:generation of precursor metabolites and energy);GO:0006096(BP:glycolytic process);GO:0106077(BP:histone succinylation);GO:0006554(BP:lysine catabolic process);GO:0006104(BP:succinyl-CoA metabolic process);GO:0006099(BP:tricarboxylic acid cycle);GO:0005759(CC:mitochondrial matrix);GO:0031966(CC:mitochondrial membrane);GO:0005739(CC:mito…	hsa00020(Citrate cycle (TCA cycle) )
Q53FP2	1.333369	0.041742372	Transmembrane protein 35A	59353	TMEM35A	GO:0031410(CC:cytoplasmic vesicle);GO:0016021(CC:integral component of membrane);GO:0005778(CC:peroxisomal membrane)	-
A1X283	1.332616	0.000872034	SH3 and PX domain-containing protein 2B	285590	SH3PXD2B	GO:0060612(BP:adipose tissue development);GO:0060348(BP:bone development);GO:1904888(BP:cranial skeletal system development);GO:0022617(BP:extracellular matrix disassembly);GO:0001654(BP:eye development);GO:0007507(BP:heart development);GO:0002051(BP:osteoblast fate commitment);GO:0071800(BP:podosome assembly);GO:1904179(BP:positive regulation of adipose tissue development);GO:0045600(BP:positive…	-
Q9HBL7	1.325163	0.000138743	Plasminogen receptor (KT)	55848	PLGRKT	GO:0006935(BP:chemotaxis);GO:0006954(BP:inflammatory response);GO:0010756(BP:positive regulation of plasminogen activation);GO:0005887(CC:integral component of plasma membrane)	-
P14384	1.324953	0.012215708	Carboxypeptidase M	1368	CPM	GO:0009653(BP:anatomical structure morphogenesis);GO:0006518(BP:peptide metabolic process);GO:0016485(BP:protein processing);GO:0031225(CC:anchored component of membrane);GO:0009986(CC:cell surface);GO:0070062(CC:extracellular exosome);GO:0005576(CC:extracellular region);GO:0005615(CC:extracellular space);GO:0005886(CC:plasma membrane);GO:0004180(MF:carboxypeptidase activity);GO:0004181(MF:metall…	-
P50135	1.324005	0.039561328	Histamine N-methyltransferase	3176	HNMT	GO:0007420(BP:brain development);GO:0001695(BP:histamine catabolic process);GO:0006548(BP:histidine catabolic process);GO:0006972(BP:hyperosmotic response);GO:0032259(BP:methylation);GO:0007585(BP:respiratory gaseous exchange);GO:0014075(BP:response to amine);GO:0042220(BP:response to cocaine);GO:0051384(BP:response to glucocorticoid);GO:0035902(BP:response to immobilization stress);GO:0070555(BP…	hsa00340(Histidine metabolism )
O95873	1.320985	0.009035423	Uncharacterized protein C6orf47	57827	C6orf47	-	-
A0A0B4J2D5	1.320488	0.012260216	Glutamine amidotransferase-like class 1 domain-containing protein 3B, mitochondrial	8209	GATD3B	GO:0005739(CC:mitochondrion)	-
P15954	1.314509	0.036901039	Cytochrome c oxidase subunit 7C, mitochondrial	1350	COX7C	GO:0006091(BP:generation of precursor metabolites and energy);GO:0006123(BP:mitochondrial electron transport, cytochrome c to oxygen);GO:0016021(CC:integral component of membrane);GO:0005743(CC:mitochondrial inner membrane);GO:0005751(CC:mitochondrial respiratory chain complex IV);GO:0005739(CC:mitochondrion);GO:0004129(MF:cytochrome-c oxidase activity)	hsa05010(Alzheimer disease );hsa05012(Parkinson disease );hsa05016(Huntington disease );hsa00190(Oxidative phosphorylation );hsa04932(Non-alcoholic fatty liver disease (NAFLD) );hsa04714(Thermogenesis );hsa04260(Cardiac muscle contraction )
Q01780	1.305875	0.014425699	Exosome component 10	5394	EXOSC10	GO:0071034(BP:CUT catabolic process);GO:0009048(BP:dosage compensation by inactivation of X chromosome);GO:0000467(BP:exonucleolytic trimming to generate mature 3'-end of 5.8S rRNA from tricistronic rRNA transcript (SSU-rRNA, 5.8S rRNA, LSU-rRNA));GO:0071044(BP:histone mRNA catabolic process);GO:0000460(BP:maturation of 5.8S rRNA);GO:0032211(BP:negative regulation of telomere maintenance via telo…	hsa03018(RNA degradation )
Q9Y3Q8	1.303553	0.034264591	TSC22 domain family protein 4	81628	TSC22D4	GO:0045892(BP:negative regulation of transcription, DNA-templated);GO:0006970(BP:response to osmotic stress);GO:0005634(CC:nucleus);GO:0000981(MF:DNA-binding transcription factor activity, RNA polymerase II-specific)	-
Q15149	1.294495	0.023692847	Plectin	5339	PLEC	GO:0031581(BP:hemidesmosome assembly);GO:0045104(BP:intermediate filament cytoskeleton organization);GO:0042060(BP:wound healing);GO:0005903(CC:brush border);GO:0043034(CC:costamere);GO:0005737(CC:cytoplasm);GO:0005829(CC:cytosol);GO:0070062(CC:extracellular exosome);GO:0005925(CC:focal adhesion);GO:0030056(CC:hemidesmosome);GO:0045111(CC:intermediate filament cytoskeleton);GO:0016020(CC:membrane…	-
Q5T5P2	1.291555	0.024572411	Sickle tail protein homolog	56243	KIAA1217	GO:0048706(BP:embryonic skeletal system development);GO:0005737(CC:cytoplasm)	-
Q86UU1	1.289469	0.046115983	Pleckstrin homology-like domain family B member 1	23187	PHLDB1	GO:1904261(BP:positive regulation of basement membrane assembly involved in embryonic body morphogenesis);GO:0010717(BP:regulation of epithelial to mesenchymal transition);GO:0010470(BP:regulation of gastrulation);GO:0070507(BP:regulation of microtubule cytoskeleton organization);GO:0045180(CC:basal cortex)	-
Q9GZL7	1.288601	0.003422871	Ribosome biogenesis protein WDR12	55759	WDR12	GO:0000460(BP:maturation of 5.8S rRNA);GO:0000466(BP:maturation of 5.8S rRNA from tricistronic rRNA transcript (SSU-rRNA, 5.8S rRNA, LSU-rRNA));GO:0000470(BP:maturation of LSU-rRNA);GO:0000463(BP:maturation of LSU-rRNA from tricistronic rRNA transcript (SSU-rRNA, 5.8S rRNA, LSU-rRNA));GO:0007219(BP:Notch signaling pathway);GO:0051726(BP:regulation of cell cycle);GO:0042273(BP:ribosomal large subu…	-
Q9UII2	1.287427	0.028740484	ATPase inhibitor, mitochondrial	93974	ATP5IF1	GO:0001525(BP:angiogenesis);GO:0030218(BP:erythrocyte differentiation);GO:0006091(BP:generation of precursor metabolites and energy);GO:0006783(BP:heme biosynthetic process);GO:0051882(BP:mitochondrial depolarization);GO:0032780(BP:negative regulation of ATPase activity);GO:0001937(BP:negative regulation of endothelial cell proliferation);GO:0051346(BP:negative regulation of hydrolase activity);G…	-
O00534	1.287073	0.03241353	von Willebrand factor A domain-containing protein 5A	4013	VWA5A	GO:0005654(CC:nucleoplasm)	-
P56556	1.286544	0.006799343	NADH dehydrogenase [ubiquinone] 1 alpha subcomplex subunit 6	4700	NDUFA6	GO:0006120(BP:mitochondrial electron transport, NADH to ubiquinone);GO:0032981(BP:mitochondrial respiratory chain complex I assembly);GO:0006979(BP:response to oxidative stress);GO:0005743(CC:mitochondrial inner membrane);GO:0031966(CC:mitochondrial membrane);GO:0005747(CC:mitochondrial respiratory chain complex I);GO:0008137(MF:NADH dehydrogenase (ubiquinone) activity)	hsa04932(Non-alcoholic fatty liver disease (NAFLD) );hsa05016(Huntington disease );hsa00190(Oxidative phosphorylation );hsa05012(Parkinson disease );hsa05010(Alzheimer disease );hsa04714(Thermogenesis );hsa04723(Retrograde endocannabinoid signaling )
Q9UIJ7	1.285361	0.024171814	GTP:AMP phosphotransferase AK3, mitochondrial	50808	AK3	GO:0006172(BP:ADP biosynthetic process);GO:0046033(BP:AMP metabolic process);GO:0007596(BP:blood coagulation);GO:0046039(BP:GTP metabolic process);GO:0046041(BP:ITP metabolic process);GO:0046940(BP:nucleoside monophosphate phosphorylation);GO:0046051(BP:UTP metabolic process);GO:0005759(CC:mitochondrial matrix);GO:0005739(CC:mitochondrion);GO:0005524(MF:ATP binding);GO:0005525(MF:GTP binding);GO:…	hsa00230(Purine metabolism )
O75947	1.284131	0.021378446	ATP synthase subunit d, mitochondrial	10476	ATP5PD	GO:0006754(BP:ATP biosynthetic process);GO:0015986(BP:ATP synthesis coupled proton transport);GO:0042407(BP:cristae formation);GO:0042776(BP:mitochondrial ATP synthesis coupled proton transport);GO:0005743(CC:mitochondrial inner membrane);GO:0005753(CC:mitochondrial proton-transporting ATP synthase complex);GO:0000274(CC:mitochondrial proton-transporting ATP synthase, stator stalk);GO:0005739(CC:…	hsa05012(Parkinson disease );hsa05016(Huntington disease );hsa00190(Oxidative phosphorylation );hsa04714(Thermogenesis );hsa05010(Alzheimer disease )
P55809	1.281529	0.012915287	Succinyl-CoA:3-ketoacid coenzyme A transferase 1, mitochondrial	5019	OXCT1	GO:0060612(BP:adipose tissue development);GO:0007420(BP:brain development);GO:0046950(BP:cellular ketone body metabolic process);GO:0007507(BP:heart development);GO:0046952(BP:ketone body catabolic process);GO:0042182(BP:ketone catabolic process);GO:0035774(BP:positive regulation of insulin secretion involved in cellular response to glucose stimulus);GO:0014823(BP:response to activity);GO:0045471…	hsa00280(Valine, leucine and isoleucine degradation );hsa00072(Synthesis and degradation of ketone bodies );hsa00650(Butanoate metabolism )
O00533	1.28001	0.011144922	Neural cell adhesion molecule L1-like protein	10752	CHL1	GO:0008344(BP:adult locomotory behavior);GO:0007411(BP:axon guidance);GO:0007155(BP:cell adhesion);GO:0050890(BP:cognition);GO:0035640(BP:exploration behavior);GO:0043524(BP:negative regulation of neuron apoptotic process);GO:0001764(BP:neuron migration);GO:0007165(BP:signal transduction);GO:0045177(CC:apical part of cell);GO:0030425(CC:dendrite);GO:0070062(CC:extracellular exosome);GO:0016021(CC…	-
P22033	1.27966	0.007841974	Methylmalonyl-CoA mutase, mitochondrial	4594	MMUT	GO:0009235(BP:cobalamin metabolic process);GO:0050667(BP:homocysteine metabolic process);GO:0043547(BP:positive regulation of GTPase activity);GO:0009791(BP:post-embryonic development);GO:0019626(BP:short-chain fatty acid catabolic process);GO:0005759(CC:mitochondrial matrix);GO:0005739(CC:mitochondrion);GO:0031419(MF:cobalamin binding);GO:0003924(MF:GTPase activity);GO:0042802(MF:identical prote…	hsa00640(Propanoate metabolism );hsa00630(Glyoxylate and dicarboxylate metabolism );hsa00280(Valine, leucine and isoleucine degradation )
Q9BQE5	1.278853	0.01820459	Apolipoprotein L2	23780	APOL2	GO:0006953(BP:acute-phase response);GO:0008203(BP:cholesterol metabolic process);GO:0006629(BP:lipid metabolic process);GO:0006869(BP:lipid transport);GO:0042157(BP:lipoprotein metabolic process);GO:0060135(BP:maternal process involved in female pregnancy);GO:0007275(BP:multicellular organism development);GO:0005789(CC:endoplasmic reticulum membrane);GO:0005576(CC:extracellular region);GO:0016020…	-
O14561	1.278779	0.04767294	Acyl carrier protein, mitochondrial	4706	NDUFAB1	GO:0006633(BP:fatty acid biosynthetic process);GO:0006120(BP:mitochondrial electron transport, NADH to ubiquinone);GO:0032981(BP:mitochondrial respiratory chain complex I assembly);GO:0009249(BP:protein lipoylation);GO:0005743(CC:mitochondrial inner membrane);GO:0005759(CC:mitochondrial matrix);GO:0031966(CC:mitochondrial membrane);GO:0005747(CC:mitochondrial respiratory chain complex I);GO:00057…	hsa04714(Thermogenesis );hsa00190(Oxidative phosphorylation );hsa04932(Non-alcoholic fatty liver disease (NAFLD) );hsa05016(Huntington disease );hsa05010(Alzheimer disease );hsa04723(Retrograde endocannabinoid signaling );hsa05012(Parkinson disease )
O75438	1.276618	0.025414958	NADH dehydrogenase [ubiquinone] 1 beta subcomplex subunit 1	4707	NDUFB1	GO:0006120(BP:mitochondrial electron transport, NADH to ubiquinone);GO:0032981(BP:mitochondrial respiratory chain complex I assembly);GO:0016021(CC:integral component of membrane);GO:0005743(CC:mitochondrial inner membrane);GO:0005747(CC:mitochondrial respiratory chain complex I);GO:0005739(CC:mitochondrion);GO:0016607(CC:nuclear speck);GO:0008137(MF:NADH dehydrogenase (ubiquinone) activity)	hsa05016(Huntington disease );hsa05012(Parkinson disease );hsa00190(Oxidative phosphorylation );hsa04932(Non-alcoholic fatty liver disease (NAFLD) );hsa05010(Alzheimer disease );hsa04714(Thermogenesis );hsa04723(Retrograde endocannabinoid signaling )
Q96I99	1.270147	0.011819755	Succinate--CoA ligase [GDP-forming] subunit beta, mitochondrial	8801	SUCLG2	GO:0006105(BP:succinate metabolic process);GO:0006104(BP:succinyl-CoA metabolic process);GO:0006099(BP:tricarboxylic acid cycle);GO:0005759(CC:mitochondrial matrix);GO:0005739(CC:mitochondrion);GO:0005886(CC:plasma membrane);GO:0042709(CC:succinate-CoA ligase complex);GO:0045244(CC:succinate-CoA ligase complex (GDP-forming));GO:0005524(MF:ATP binding);GO:0019003(MF:GDP binding);GO:0005525(MF:GTP …	hsa00020(Citrate cycle (TCA cycle) );hsa00640(Propanoate metabolism )
P40121	1.269719	0.035754837	Macrophage-capping protein	822	CAPG	GO:0051016(BP:barbed-end actin filament capping);GO:0065003(BP:protein-containing complex assembly);GO:0005814(CC:centriole);GO:0005737(CC:cytoplasm);GO:0070062(CC:extracellular exosome);GO:0008290(CC:F-actin capping protein complex);GO:0090543(CC:Flemming body);GO:0030027(CC:lamellipodium);GO:0042470(CC:melanosome);GO:0072686(CC:mitotic spindle);GO:0005730(CC:nucleolus);GO:0005654(CC:nucleoplasm…	-
P09669	1.268719	0.008494315	Cytochrome c oxidase subunit 6C	1345	COX6C	GO:0006091(BP:generation of precursor metabolites and energy);GO:0006123(BP:mitochondrial electron transport, cytochrome c to oxygen);GO:0016021(CC:integral component of membrane);GO:0005743(CC:mitochondrial inner membrane);GO:0005739(CC:mitochondrion);GO:0004129(MF:cytochrome-c oxidase activity)	hsa04260(Cardiac muscle contraction );hsa05012(Parkinson disease );hsa00190(Oxidative phosphorylation );hsa05010(Alzheimer disease );hsa05016(Huntington disease );hsa04932(Non-alcoholic fatty liver disease (NAFLD) );hsa04714(Thermogenesis )
Q9NX63	1.264826	0.01701273	MICOS complex subunit MIC19	54927	CHCHD3	GO:0042407(BP:cristae formation);GO:0007007(BP:inner mitochondrial membrane organization);GO:0008053(BP:mitochondrial fusion);GO:0000122(BP:negative regulation of transcription by RNA polymerase II);GO:0005737(CC:cytoplasm);GO:0070062(CC:extracellular exosome);GO:0061617(CC:MICOS complex);GO:0005743(CC:mitochondrial inner membrane);GO:0005739(CC:mitochondrion);GO:0005634(CC:nucleus);GO:0001227(MF…	-
P40939	1.262135	0.021053112	Trifunctional enzyme subunit alpha, mitochondrial	3030	HADHA	GO:0035965(BP:cardiolipin acyl-chain remodeling);GO:0006635(BP:fatty acid beta-oxidation);GO:0042493(BP:response to drug);GO:0032868(BP:response to insulin);GO:0016507(CC:mitochondrial fatty acid beta-oxidation multienzyme complex);GO:0005743(CC:mitochondrial inner membrane);GO:0042645(CC:mitochondrial nucleoid);GO:0005739(CC:mitochondrion);GO:0003857(MF:3-hydroxyacyl-CoA dehydrogenase activity);…	hsa00650(Butanoate metabolism );hsa00071(Fatty acid degradation );hsa00410(beta-Alanine metabolism );hsa00640(Propanoate metabolism );hsa00380(Tryptophan metabolism );hsa00062(Fatty acid elongation );hsa00280(Valine, leucine and isoleucine degradation );hsa00310(Lysine degradation )
Q8N573	1.261936	0.020524621	Oxidation resistance protein 1	55074	OXR1	GO:0007628(BP:adult walking behavior);GO:0071447(BP:cellular response to hydroperoxide);GO:0043524(BP:negative regulation of neuron apoptotic process);GO:1903204(BP:negative regulation of oxidative stress-induced neuron death);GO:1902083(BP:negative regulation of peptidyl-cysteine S-nitrosylation);GO:0051402(BP:neuron apoptotic process);GO:0006979(BP:response to oxidative stress);GO:0005739(CC:mi…	-
Q9NYK5	1.260848	0.02734276	39S ribosomal protein L39, mitochondrial	54148	MRPL39	GO:0070125(BP:mitochondrial translational elongation);GO:0070126(BP:mitochondrial translational termination);GO:0005743(CC:mitochondrial inner membrane);GO:0005762(CC:mitochondrial large ribosomal subunit);GO:0005761(CC:mitochondrial ribosome);GO:0005739(CC:mitochondrion);GO:0000166(MF:nucleotide binding);GO:0003723(MF:RNA binding)	-
P35914	1.259253	0.006486753	Hydroxymethylglutaryl-CoA lyase, mitochondrial	3155	HMGCL	GO:0006637(BP:acyl-CoA metabolic process);GO:0046951(BP:ketone body biosynthetic process);GO:0006552(BP:leucine catabolic process);GO:0006629(BP:lipid metabolic process);GO:0001889(BP:liver development);GO:0007005(BP:mitochondrion organization);GO:0006625(BP:protein targeting to peroxisome);GO:0070542(BP:response to fatty acid);GO:0007584(BP:response to nutrient);GO:0042594(BP:response to starvat…	hsa00280(Valine, leucine and isoleucine degradation );hsa00072(Synthesis and degradation of ketone bodies );hsa00650(Butanoate metabolism );hsa04146(Peroxisome )
P36542	1.258417	0.022473014	ATP synthase subunit gamma, mitochondrial	509	ATP5F1C	GO:0006754(BP:ATP biosynthetic process);GO:0015986(BP:ATP synthesis coupled proton transport);GO:0042407(BP:cristae formation);GO:0042776(BP:mitochondrial ATP synthesis coupled proton transport);GO:0006119(BP:oxidative phosphorylation);GO:0016020(CC:membrane);GO:0005743(CC:mitochondrial inner membrane);GO:0005759(CC:mitochondrial matrix);GO:0005753(CC:mitochondrial proton-transporting ATP synthas…	hsa05012(Parkinson disease );hsa05016(Huntington disease );hsa04714(Thermogenesis );hsa05010(Alzheimer disease );hsa00190(Oxidative phosphorylation )
O95299	1.258107	0.029186201	NADH dehydrogenase [ubiquinone] 1 alpha subcomplex subunit 10, mitochondrial	4705	NDUFA10	GO:0006120(BP:mitochondrial electron transport, NADH to ubiquinone);GO:0032981(BP:mitochondrial respiratory chain complex I assembly);GO:0005737(CC:cytoplasm);GO:0005743(CC:mitochondrial inner membrane);GO:0005759(CC:mitochondrial matrix);GO:0005747(CC:mitochondrial respiratory chain complex I);GO:0005739(CC:mitochondrion);GO:0008137(MF:NADH dehydrogenase (ubiquinone) activity)	hsa04714(Thermogenesis );hsa00190(Oxidative phosphorylation );hsa05010(Alzheimer disease );hsa04932(Non-alcoholic fatty liver disease (NAFLD) );hsa04723(Retrograde endocannabinoid signaling );hsa05016(Huntington disease );hsa05012(Parkinson disease )
P45954	1.25607	0.005359101	Short/branched chain specific acyl-CoA dehydrogenase, mitochondrial	36	ACADSB	GO:0009083(BP:branched-chain amino acid catabolic process);GO:0006631(BP:fatty acid metabolic process);GO:0005759(CC:mitochondrial matrix);GO:0005739(CC:mitochondrion);GO:0003995(MF:acyl-CoA dehydrogenase activity);GO:0050660(MF:flavin adenine dinucleotide binding)	hsa00280(Valine, leucine and isoleucine degradation );hsa00071(Fatty acid degradation )
Q16698	1.255608	0.002590866	2,4-dienoyl-CoA reductase, mitochondrial	1666	DECR1	GO:0006635(BP:fatty acid beta-oxidation);GO:0120162(BP:positive regulation of cold-induced thermogenesis);GO:1902494(CC:catalytic complex);GO:0005829(CC:cytosol);GO:0005759(CC:mitochondrial matrix);GO:0005739(CC:mitochondrion);GO:0005654(CC:nucleoplasm);GO:0005634(CC:nucleus);GO:0008670(MF:2,4-dienoyl-CoA reductase (NADPH) activity);GO:0042802(MF:identical protein binding);GO:0070402(MF:NADPH bin…	-
Q6UWJ1	1.254795	0.010154927	Transmembrane and coiled-coil domain-containing protein 3	55002	TMCO3	GO:0016021(CC:integral component of membrane);GO:0015299(MF:solute:proton antiporter activity)	-
Q9H6R3	1.253872	0.040602108	Acyl-CoA synthetase short-chain family member 3, mitochondrial	79611	ACSS3	GO:0046951(BP:ketone body biosynthetic process);GO:0005759(CC:mitochondrial matrix);GO:0003987(MF:acetate-CoA ligase activity);GO:0005524(MF:ATP binding);GO:0047760(MF:butyrate-CoA ligase activity);GO:0050218(MF:propionate-CoA ligase activity)	hsa00640(Propanoate metabolism )
Q9Y2Q3	1.253258	0.017669428	Glutathione S-transferase kappa 1	373156	GSTK1	GO:0030855(BP:epithelial cell differentiation);GO:1901687(BP:glutathione derivative biosynthetic process);GO:0006749(BP:glutathione metabolic process);GO:0006625(BP:protein targeting to peroxisome);GO:0005829(CC:cytosol);GO:0070062(CC:extracellular exosome);GO:0005622(CC:intracellular);GO:0016020(CC:membrane);GO:0005759(CC:mitochondrial matrix);GO:0005739(CC:mitochondrion);GO:0005782(CC:peroxisom…	hsa00480(Glutathione metabolism );hsa05204(Chemical carcinogenesis );hsa04146(Peroxisome );hsa00980(Metabolism of xenobiotics by cytochrome P450 );hsa00982(Drug metabolism - cytochrome P450 )
Q8WYA0	1.253188	0.015411738	Intraflagellar transport protein 81 homolog	28981	IFT81	GO:0060271(BP:cilium assembly);GO:0042073(BP:intraciliary transport);GO:0035735(BP:intraciliary transport involved in cilium assembly);GO:0008589(BP:regulation of smoothened signaling pathway);GO:0007283(BP:spermatogenesis);GO:0005813(CC:centrosome);GO:0036064(CC:ciliary basal body);GO:0097542(CC:ciliary tip);GO:0005929(CC:cilium);GO:0030992(CC:intraciliary transport particle B);GO:0031514(CC:mot…	-
O75356	1.252292	0.009233092	Ectonucleoside triphosphate diphosphohydrolase 5	957	ENTPD5	GO:0051084(BP:'de novo' posttranslational protein folding);GO:0046034(BP:ATP metabolic process);GO:0034656(BP:nucleobase-containing small molecule catabolic process);GO:0045821(BP:positive regulation of glycolytic process);GO:0006487(BP:protein N-linked glycosylation);GO:0014066(BP:regulation of phosphatidylinositol 3-kinase signaling);GO:0005783(CC:endoplasmic reticulum);GO:0005576(CC:extracellu…	hsa00240(Pyrimidine metabolism );hsa00230(Purine metabolism )
Q9UBK8	1.249007	0.026589396	Methionine synthase reductase	4552	MTRR	GO:0009235(BP:cobalamin metabolic process);GO:0006306(BP:DNA methylation);GO:0046655(BP:folic acid metabolic process);GO:0043418(BP:homocysteine catabolic process);GO:0050667(BP:homocysteine metabolic process);GO:0009086(BP:methionine biosynthetic process);GO:0006555(BP:methionine metabolic process);GO:0032259(BP:methylation);GO:1904042(BP:negative regulation of cystathionine beta-synthase activi…	-
P46100	1.248546	0.030354525	Transcriptional regulator ATRX	546	ATRX	GO:0072711(BP:cellular response to hydroxyurea);GO:0006338(BP:chromatin remodeling);GO:0070192(BP:chromosome organization involved in meiotic cell cycle);GO:0030330(BP:DNA damage response, signal transduction by p53 class mediator);GO:0006306(BP:DNA methylation);GO:0006281(BP:DNA repair);GO:0006336(BP:DNA replication-independent nucleosome assembly);GO:0030900(BP:forebrain development);GO:0000212…	-
Q8TBR7	1.247054	0.018476438	TLC domain-containing protein 3A	79850	TLCD3A	GO:0016021(CC:integral component of membrane);GO:0005886(CC:plasma membrane)	-
Q96BR5	1.246265	0.005711187	Cytochrome c oxidase assembly factor 7	65260	COA7	GO:0005758(CC:mitochondrial intermembrane space);GO:0005739(CC:mitochondrion);GO:0005654(CC:nucleoplasm)	hsa04714(Thermogenesis )
Q96SL4	1.245351	0.021785126	Glutathione peroxidase 7	2882	GPX7	GO:0034599(BP:cellular response to oxidative stress);GO:0005783(CC:endoplasmic reticulum);GO:0005788(CC:endoplasmic reticulum lumen);GO:0005576(CC:extracellular region);GO:0004096(MF:catalase activity);GO:0004602(MF:glutathione peroxidase activity);GO:0004601(MF:peroxidase activity)	hsa00480(Glutathione metabolism );hsa00590(Arachidonic acid metabolism );hsa05014(Amyotrophic lateral sclerosis (ALS) );hsa05016(Huntington disease );hsa04918(Thyroid hormone synthesis )
P00367	1.244724	0.004722185	Glutamate dehydrogenase 1, mitochondrial	2746	GLUD1	GO:0008652(BP:cellular amino acid biosynthetic process);GO:0006537(BP:glutamate biosynthetic process);GO:0006538(BP:glutamate catabolic process);GO:0006541(BP:glutamine metabolic process);GO:0032024(BP:positive regulation of insulin secretion);GO:0021762(BP:substantia nigra development);GO:0072350(BP:tricarboxylic acid metabolic process);GO:0005737(CC:cytoplasm);GO:0005759(CC:mitochondrial matrix…	hsa00471(D-Glutamine and D-glutamate metabolism );hsa00250(Alanine, aspartate and glutamate metabolism );hsa04964(Proximal tubule bicarbonate reclamation );hsa00910(Nitrogen metabolism );hsa00220(Arginine biosynthesis );hsa04217(Necroptosis )
O95478	1.244666	0.027626636	Ribosome biogenesis protein NSA2 homolog	10412	NSA2	GO:0000460(BP:maturation of 5.8S rRNA);GO:0000470(BP:maturation of LSU-rRNA);GO:0005730(CC:nucleolus);GO:0030687(CC:preribosome, large subunit precursor);GO:0003723(MF:RNA binding)	-
P47974	1.24368	0.006724929	mRNA decay activator protein ZFP36L2	678	ZFP36L2	GO:0061158(BP:3'-UTR-mediated mRNA destabilization);GO:0071364(BP:cellular response to epidermal growth factor stimulus);GO:0044344(BP:cellular response to fibroblast growth factor stimulus);GO:0071385(BP:cellular response to glucocorticoid stimulus);GO:0097011(BP:cellular response to granulocyte macrophage colony-stimulating factor stimulus);GO:0071560(BP:cellular response to transforming growth…	hsa04218(Cellular senescence )
Q00325	1.242794	0.035851094	Phosphate carrier protein, mitochondrial	5250	SLC25A3	GO:0035435(BP:phosphate ion transmembrane transport);GO:0070062(CC:extracellular exosome);GO:0031305(CC:integral component of mitochondrial inner membrane);GO:0005887(CC:integral component of plasma membrane);GO:0016020(CC:membrane);GO:0005743(CC:mitochondrial inner membrane);GO:0005739(CC:mitochondrion);GO:0005315(MF:inorganic phosphate transmembrane transporter activity);GO:0015317(MF:phosphate…	-
P55084	1.242717	0.018977328	Trifunctional enzyme subunit beta, mitochondrial	3032	HADHB	GO:0035965(BP:cardiolipin acyl-chain remodeling);GO:0006635(BP:fatty acid beta-oxidation);GO:0005783(CC:endoplasmic reticulum);GO:0005740(CC:mitochondrial envelope);GO:0005743(CC:mitochondrial inner membrane);GO:0042645(CC:mitochondrial nucleoid);GO:0005741(CC:mitochondrial outer membrane);GO:0005739(CC:mitochondrion);GO:0003857(MF:3-hydroxyacyl-CoA dehydrogenase activity);GO:0003988(MF:acetyl-Co…	hsa00062(Fatty acid elongation );hsa00280(Valine, leucine and isoleucine degradation );hsa00071(Fatty acid degradation )
Q99623	1.242132	0.010000204	Prohibitin-2	11331	PHB2	GO:0071456(BP:cellular response to hypoxia);GO:0071300(BP:cellular response to retinoic acid);GO:0060749(BP:mammary gland alveolus development);GO:0060744(BP:mammary gland branching involved in thelarche);GO:0006851(BP:mitochondrial calcium ion transmembrane transport);GO:0007005(BP:mitochondrion organization);GO:0043066(BP:negative regulation of apoptotic process);GO:0043433(BP:negative regulati…	-
Q8IVF7	1.242031	0.000597964	Formin-like protein 3	91010	FMNL3	GO:0001525(BP:angiogenesis);GO:0016477(BP:cell migration);GO:0030866(BP:cortical actin cytoskeleton organization);GO:0007010(BP:cytoskeleton organization);GO:0008360(BP:regulation of cell shape);GO:0005737(CC:cytoplasm);GO:0005829(CC:cytosol);GO:0005794(CC:Golgi apparatus);GO:0043231(CC:intracellular membrane-bounded organelle);GO:0005886(CC:plasma membrane);GO:0051015(MF:actin filament binding);…	-
Q5T5C0	1.241096	0.015776083	Syntaxin-binding protein 5	134957	STXBP5	GO:0006887(BP:exocytosis);GO:0045921(BP:positive regulation of exocytosis);GO:0015031(BP:protein transport);GO:0017157(BP:regulation of exocytosis);GO:0050708(BP:regulation of protein secretion);GO:0099504(BP:synaptic vesicle cycle);GO:0005892(CC:acetylcholine-gated channel complex);GO:0030054(CC:cell junction);GO:0005737(CC:cytoplasm);GO:0030659(CC:cytoplasmic vesicle membrane);GO:0005829(CC:cyt…	-
O75323	1.240597	0.018525286	Protein NipSnap homolog 2	2631	NIPSNAP2	GO:0007005(BP:mitochondrion organization);GO:0006119(BP:oxidative phosphorylation);GO:1901843(BP:positive regulation of high voltage-gated calcium channel activity);GO:0005741(CC:mitochondrial outer membrane);GO:0005739(CC:mitochondrion)	-
O95182	1.240542	0.04473008	NADH dehydrogenase [ubiquinone] 1 alpha subcomplex subunit 7	4701	NDUFA7	GO:0006120(BP:mitochondrial electron transport, NADH to ubiquinone);GO:0032981(BP:mitochondrial respiratory chain complex I assembly);GO:0032543(BP:mitochondrial translation);GO:0005743(CC:mitochondrial inner membrane);GO:0005747(CC:mitochondrial respiratory chain complex I);GO:0005761(CC:mitochondrial ribosome);GO:0005739(CC:mitochondrion);GO:0008137(MF:NADH dehydrogenase (ubiquinone) activity);…	hsa04714(Thermogenesis );hsa04723(Retrograde endocannabinoid signaling );hsa05016(Huntington disease );hsa00190(Oxidative phosphorylation );hsa05012(Parkinson disease );hsa05010(Alzheimer disease );hsa04932(Non-alcoholic fatty liver disease (NAFLD) )
P00403	1.240156	0.024733608	Cytochrome c oxidase subunit 2	4513	MT-CO2	GO:0042773(BP:ATP synthesis coupled electron transport);GO:0007595(BP:lactation);GO:0006123(BP:mitochondrial electron transport, cytochrome c to oxygen);GO:2001171(BP:positive regulation of ATP biosynthetic process);GO:0010729(BP:positive regulation of hydrogen peroxide biosynthetic process);GO:0010940(BP:positive regulation of necrotic cell death);GO:0009409(BP:response to cold);GO:0016021(CC:in…	hsa04932(Non-alcoholic fatty liver disease (NAFLD) );hsa00190(Oxidative phosphorylation );hsa04260(Cardiac muscle contraction );hsa05010(Alzheimer disease );hsa05016(Huntington disease );hsa04714(Thermogenesis );hsa05012(Parkinson disease )
P13073	1.238252	0.003080766	Cytochrome c oxidase subunit 4 isoform 1, mitochondrial	1327	COX4I1	GO:0006091(BP:generation of precursor metabolites and energy);GO:0006123(BP:mitochondrial electron transport, cytochrome c to oxygen);GO:0007584(BP:response to nutrient);GO:0005829(CC:cytosol);GO:0016020(CC:membrane);GO:0005743(CC:mitochondrial inner membrane);GO:0005751(CC:mitochondrial respiratory chain complex IV);GO:0005739(CC:mitochondrion);GO:0005654(CC:nucleoplasm);GO:0004129(MF:cytochrome…	hsa05012(Parkinson disease );hsa05016(Huntington disease );hsa04260(Cardiac muscle contraction );hsa05010(Alzheimer disease );hsa04932(Non-alcoholic fatty liver disease (NAFLD) );hsa00190(Oxidative phosphorylation );hsa04714(Thermogenesis )
P78539	1.23488	0.045062201	Sushi repeat-containing protein SRPX	8406	SRPX	GO:0006914(BP:autophagy);GO:0007155(BP:cell adhesion);GO:0060244(BP:negative regulation of cell proliferation involved in contact inhibition);GO:0001845(BP:phagolysosome assembly);GO:2001241(BP:positive regulation of extrinsic apoptotic signaling pathway in absence of ligand);GO:0034976(BP:response to endoplasmic reticulum stress);GO:0005776(CC:autophagosome);GO:0009986(CC:cell surface);GO:006202…	-
Q13428	1.233033	0.02454775	Treacle protein	6949	TCOF1	GO:0014032(BP:neural crest cell development);GO:0014029(BP:neural crest formation);GO:0042790(BP:nucleolar large rRNA transcription by RNA polymerase I);GO:0006417(BP:regulation of translation);GO:0001501(BP:skeletal system development);GO:0005829(CC:cytosol);GO:0001650(CC:fibrillar center);GO:0005730(CC:nucleolus);GO:0005654(CC:nucleoplasm);GO:0046982(MF:protein heterodimerization activity);GO:0…	hsa03008(Ribosome biogenesis in eukaryotes )
Q9Y2R0	1.230983	0.001329528	Cytochrome c oxidase assembly factor 3 homolog, mitochondrial	28958	COA3	GO:0033617(BP:mitochondrial respiratory chain complex IV assembly);GO:0070131(BP:positive regulation of mitochondrial translation);GO:0031305(CC:integral component of mitochondrial inner membrane);GO:0005751(CC:mitochondrial respiratory chain complex IV);GO:0005739(CC:mitochondrion)	hsa04714(Thermogenesis )
Q16718	1.230838	0.024976026	NADH dehydrogenase [ubiquinone] 1 alpha subcomplex subunit 5	4698	NDUFA5	GO:0006120(BP:mitochondrial electron transport, NADH to ubiquinone);GO:0032981(BP:mitochondrial respiratory chain complex I assembly);GO:0022904(BP:respiratory electron transport chain);GO:0005743(CC:mitochondrial inner membrane);GO:0005747(CC:mitochondrial respiratory chain complex I);GO:0008137(MF:NADH dehydrogenase (ubiquinone) activity)	hsa00190(Oxidative phosphorylation );hsa04932(Non-alcoholic fatty liver disease (NAFLD) );hsa05016(Huntington disease );hsa04714(Thermogenesis );hsa04723(Retrograde endocannabinoid signaling );hsa05010(Alzheimer disease );hsa05012(Parkinson disease )
Q9H845	1.22899	0.006900547	Complex I assembly factor ACAD9, mitochondrial	28976	ACAD9	GO:0001676(BP:long-chain fatty acid metabolic process);GO:0051791(BP:medium-chain fatty acid metabolic process);GO:0032981(BP:mitochondrial respiratory chain complex I assembly);GO:0030425(CC:dendrite);GO:0005743(CC:mitochondrial inner membrane);GO:0031966(CC:mitochondrial membrane);GO:0005739(CC:mitochondrion);GO:0005634(CC:nucleus);GO:0000062(MF:fatty-acyl-CoA binding);GO:0050660(MF:flavin aden…	-
P08559	1.227615	0.038028936	Pyruvate dehydrogenase E1 component subunit alpha, somatic form, mitochondrial	5160	PDHA1	GO:0006086(BP:acetyl-CoA biosynthetic process from pyruvate);GO:0006006(BP:glucose metabolic process);GO:0061732(BP:mitochondrial acetyl-CoA biosynthetic process from pyruvate);GO:0006090(BP:pyruvate metabolic process);GO:0006099(BP:tricarboxylic acid cycle);GO:0005759(CC:mitochondrial matrix);GO:0005967(CC:mitochondrial pyruvate dehydrogenase complex);GO:0005739(CC:mitochondrion);GO:0005730(CC:n…	hsa04066(HIF-1 signaling pathway );hsa05230(Central carbon metabolism in cancer );hsa00020(Citrate cycle (TCA cycle) );hsa04922(Glucagon signaling pathway );hsa00010(Glycolysis / Gluconeogenesis );hsa00620(Pyruvate metabolism )
Q96CX2	1.22664	0.036225279	BTB/POZ domain-containing protein KCTD12	115207	KCTD12	GO:0051260(BP:protein homooligomerization);GO:0030054(CC:cell junction);GO:0042995(CC:cell projection);GO:0045211(CC:postsynaptic membrane);GO:0042734(CC:presynaptic membrane);GO:0042802(MF:identical protein binding);GO:0003723(MF:RNA binding)	-
Q6IQ49	1.225729	0.018156466	Replication stress response regulator SDE2	163859	SDE2	GO:0007049(BP:cell cycle);GO:0051301(BP:cell division);GO:0034644(BP:cellular response to UV);GO:0006260(BP:DNA replication);GO:0016485(BP:protein processing);GO:0016567(BP:protein ubiquitination);GO:0071156(BP:regulation of cell cycle arrest);GO:0005829(CC:cytosol);GO:0005794(CC:Golgi apparatus);GO:0016607(CC:nuclear speck);GO:0005654(CC:nucleoplasm);GO:0005634(CC:nucleus);GO:0005886(CC:plasma m…	-
O96000	1.224527	0.001554815	NADH dehydrogenase [ubiquinone] 1 beta subcomplex subunit 10	4716	NDUFB10	GO:0006120(BP:mitochondrial electron transport, NADH to ubiquinone);GO:0032981(BP:mitochondrial respiratory chain complex I assembly);GO:0005743(CC:mitochondrial inner membrane);GO:0005747(CC:mitochondrial respiratory chain complex I);GO:0008137(MF:NADH dehydrogenase (ubiquinone) activity)	hsa05016(Huntington disease );hsa04723(Retrograde endocannabinoid signaling );hsa05012(Parkinson disease );hsa05010(Alzheimer disease );hsa04714(Thermogenesis );hsa00190(Oxidative phosphorylation );hsa04932(Non-alcoholic fatty liver disease (NAFLD) )
P49189	1.223613	0.013089304	4-trimethylaminobutyraldehyde dehydrogenase	223	ALDH9A1	GO:0045329(BP:carnitine biosynthetic process);GO:0006081(BP:cellular aldehyde metabolic process);GO:0042445(BP:hormone metabolic process);GO:0042136(BP:neurotransmitter biosynthetic process);GO:0055114(BP:oxidation-reduction process);GO:0051289(BP:protein homotetramerization);GO:0005737(CC:cytoplasm);GO:0005829(CC:cytosol);GO:0070062(CC:extracellular exosome);GO:0033737(MF:1-pyrroline dehydrogena…	hsa00330(Arginine and proline metabolism );hsa00010(Glycolysis / Gluconeogenesis );hsa00620(Pyruvate metabolism );hsa00071(Fatty acid degradation );hsa00310(Lysine degradation );hsa00280(Valine, leucine and isoleucine degradation );hsa00053(Ascorbate and aldarate metabolism );hsa00380(Tryptophan metabolism );hsa00410(beta-Alanine metabolism );hsa00340(Histidine metabolism );hsa00561(Glycerolipid …
Q13423	1.221089	0.000302469	NAD(P) transhydrogenase, mitochondrial	23530	NNT	GO:0045454(BP:cell redox homeostasis);GO:0098869(BP:cellular oxidant detoxification);GO:0006740(BP:NADPH regeneration);GO:0043066(BP:negative regulation of apoptotic process);GO:0001933(BP:negative regulation of protein phosphorylation);GO:0055114(BP:oxidation-reduction process);GO:0032364(BP:oxygen homeostasis);GO:1903285(BP:positive regulation of hydrogen peroxide catabolic process);GO:0010918(…	hsa00760(Nicotinate and nicotinamide metabolism )
P54819	1.218387	0.031606547	Adenylate kinase 2, mitochondrial	204	AK2	GO:0006172(BP:ADP biosynthetic process);GO:0046033(BP:AMP metabolic process);GO:0046034(BP:ATP metabolic process);GO:0015949(BP:nucleobase-containing small molecule interconversion);GO:0070062(CC:extracellular exosome);GO:0005758(CC:mitochondrial intermembrane space);GO:0004017(MF:adenylate kinase activity);GO:0005524(MF:ATP binding)	hsa00230(Purine metabolism );hsa00730(Thiamine metabolism )
O75489	1.217712	0.038753361	NADH dehydrogenase [ubiquinone] iron-sulfur protein 3, mitochondrial	4722	NDUFS3	GO:0006120(BP:mitochondrial electron transport, NADH to ubiquinone);GO:0032981(BP:mitochondrial respiratory chain complex I assembly);GO:0030308(BP:negative regulation of cell growth);GO:2001243(BP:negative regulation of intrinsic apoptotic signaling pathway);GO:0072593(BP:reactive oxygen species metabolic process);GO:0021762(BP:substantia nigra development);GO:0005759(CC:mitochondrial matrix);GO…	hsa05010(Alzheimer disease );hsa05016(Huntington disease );hsa04723(Retrograde endocannabinoid signaling );hsa04714(Thermogenesis );hsa04932(Non-alcoholic fatty liver disease (NAFLD) );hsa00190(Oxidative phosphorylation );hsa05012(Parkinson disease )
P38435	1.215776	0.039279707	Vitamin K-dependent gamma-carboxylase	2677	GGCX	GO:0007596(BP:blood coagulation);GO:0006464(BP:cellular protein modification process);GO:0017187(BP:peptidyl-glutamic acid carboxylation);GO:0005789(CC:endoplasmic reticulum membrane);GO:0016021(CC:integral component of membrane);GO:0016020(CC:membrane);GO:0008488(MF:gamma-glutamyl carboxylase activity);GO:0019842(MF:vitamin binding)	hsa00130(Ubiquinone and other terpenoid-quinone biosynthesis )
Q15293	1.214932	0.032145649	Reticulocalbin-1	5954	RCN1	GO:0044267(BP:cellular protein metabolic process);GO:0043687(BP:post-translational protein modification);GO:0005783(CC:endoplasmic reticulum);GO:0005788(CC:endoplasmic reticulum lumen);GO:0005509(MF:calcium ion binding)	-
P51608	1.214406	0.039930943	Methyl-CpG-binding protein 2	4204	MECP2	GO:0008344(BP:adult locomotory behavior);GO:0001662(BP:behavioral fear response);GO:0032048(BP:cardiolipin metabolic process);GO:0050432(BP:catecholamine secretion);GO:0006576(BP:cellular biogenic amine metabolic process);GO:0021549(BP:cerebellum development);GO:0006342(BP:chromatin silencing);GO:0016358(BP:dendrite development);GO:0060079(BP:excitatory postsynaptic potential);GO:0008211(BP:gluco…	-
P10620	1.213841	0.043209894	Microsomal glutathione S-transferase 1	4257	MGST1	GO:0071449(BP:cellular response to lipid hydroperoxide);GO:1901687(BP:glutathione derivative biosynthetic process);GO:0006749(BP:glutathione metabolic process);GO:0033327(BP:Leydig cell differentiation);GO:0043312(BP:neutrophil degranulation);GO:0055114(BP:oxidation-reduction process);GO:0042493(BP:response to drug);GO:0032496(BP:response to lipopolysaccharide);GO:0010243(BP:response to organonit…	hsa05225(Hepatocellular carcinoma );hsa00982(Drug metabolism - cytochrome P450 );hsa05204(Chemical carcinogenesis );hsa00980(Metabolism of xenobiotics by cytochrome P450 );hsa00983(Drug metabolism - other enzymes );hsa05418(Fluid shear stress and atherosclerosis );hsa05200(Pathways in cancer );hsa01524(Platinum drug resistance );hsa00480(Glutathione metabolism )
Q16795	1.213555	0.013621088	NADH dehydrogenase [ubiquinone] 1 alpha subcomplex subunit 9, mitochondrial	4704	NDUFA9	GO:0007623(BP:circadian rhythm);GO:0006120(BP:mitochondrial electron transport, NADH to ubiquinone);GO:0032981(BP:mitochondrial respiratory chain complex I assembly);GO:0009749(BP:response to glucose);GO:0006814(BP:sodium ion transport);GO:1901006(BP:ubiquinone-6 biosynthetic process);GO:0005759(CC:mitochondrial matrix);GO:0031966(CC:mitochondrial membrane);GO:0005747(CC:mitochondrial respiratory…	hsa05010(Alzheimer disease );hsa05012(Parkinson disease );hsa04723(Retrograde endocannabinoid signaling );hsa04714(Thermogenesis );hsa05016(Huntington disease );hsa00190(Oxidative phosphorylation );hsa04932(Non-alcoholic fatty liver disease (NAFLD) )
P36957	1.213168	0.032002438	Dihydrolipoyllysine-residue succinyltransferase component of 2-oxoglutarate dehydrogenase complex, mitochondrial	1743	DLST	GO:0006103(BP:2-oxoglutarate metabolic process);GO:0006091(BP:generation of precursor metabolites and energy);GO:0106077(BP:histone succinylation);GO:0033512(BP:L-lysine catabolic process to acetyl-CoA via saccharopine);GO:0006554(BP:lysine catabolic process);GO:0006104(BP:succinyl-CoA metabolic process);GO:0006099(BP:tricarboxylic acid cycle);GO:0016020(CC:membrane);GO:0005759(CC:mitochondrial m…	hsa00020(Citrate cycle (TCA cycle) );hsa00310(Lysine degradation );hsa00380(Tryptophan metabolism )
P56134	1.21191	0.044292935	ATP synthase subunit f, mitochondrial	9551	ATP5MF	GO:0006754(BP:ATP biosynthetic process);GO:0042407(BP:cristae formation);GO:0042776(BP:mitochondrial ATP synthesis coupled proton transport);GO:1902600(BP:proton transmembrane transport);GO:0016021(CC:integral component of membrane);GO:0005743(CC:mitochondrial inner membrane);GO:0005753(CC:mitochondrial proton-transporting ATP synthase complex);GO:0000276(CC:mitochondrial proton-transporting ATP …	hsa04714(Thermogenesis );hsa00190(Oxidative phosphorylation )
Q8IXI1	1.211706	0.0175977	Mitochondrial Rho GTPase 2	89941	RHOT2	GO:0019725(BP:cellular homeostasis);GO:0097345(BP:mitochondrial outer membrane permeabilization);GO:0007005(BP:mitochondrion organization);GO:0047497(BP:mitochondrion transport along microtubule);GO:0010821(BP:regulation of mitochondrion organization);GO:0051056(BP:regulation of small GTPase mediated signal transduction);GO:0007266(BP:Rho protein signal transduction);GO:0005623(CC:cell);GO:000582…	hsa04137(Mitophagy - animal )
P31937	1.209654	0.035697111	3-hydroxyisobutyrate dehydrogenase, mitochondrial	11112	HIBADH	GO:0009083(BP:branched-chain amino acid catabolic process);GO:0006574(BP:valine catabolic process);GO:0005759(CC:mitochondrial matrix);GO:0008442(MF:3-hydroxyisobutyrate dehydrogenase activity);GO:0051287(MF:NAD binding);GO:0050661(MF:NADP binding);GO:0016616(MF:oxidoreductase activity, acting on the CH-OH group of donors, NAD or NADP as acceptor)	hsa00280(Valine, leucine and isoleucine degradation )
Q03252	1.209371	0.030590999	Lamin-B2	84823	LMNB2	GO:0005638(CC:lamin filament);GO:0005637(CC:nuclear inner membrane);GO:0031965(CC:nuclear membrane)	hsa04210(Apoptosis )
Q9H2U1	1.209224	0.04650773	ATP-dependent DNA/RNA helicase DHX36	170506	DHX36	GO:0061158(BP:3'-UTR-mediated mRNA destabilization);GO:1903843(BP:cellular response to arsenite ion);GO:0034605(BP:cellular response to heat);GO:0034644(BP:cellular response to UV);GO:0051607(BP:defense response to virus);GO:0044806(BP:G-quadruplex DNA unwinding);GO:0045087(BP:innate immune response);GO:0017148(BP:negative regulation of translation);GO:0001503(BP:ossification);GO:0051891(BP:posit…	hsa03018(RNA degradation )
P36551	1.207172	0.036267125	Oxygen-dependent coproporphyrinogen-III oxidase, mitochondrial	1371	CPOX	GO:0006783(BP:heme biosynthetic process);GO:0006782(BP:protoporphyrinogen IX biosynthetic process);GO:0046685(BP:response to arsenic-containing substance);GO:0017085(BP:response to insecticide);GO:0010039(BP:response to iron ion);GO:0010288(BP:response to lead ion);GO:0051597(BP:response to methylmercury);GO:0005737(CC:cytoplasm);GO:0005829(CC:cytosol);GO:0005743(CC:mitochondrial inner membrane);…	hsa00860(Porphyrin and chlorophyll metabolism )
Q96PE7	1.20685	0.017009675	Methylmalonyl-CoA epimerase, mitochondrial	84693	MCEE	GO:0046491(BP:L-methylmalonyl-CoA metabolic process);GO:0019626(BP:short-chain fatty acid catabolic process);GO:0005759(CC:mitochondrial matrix);GO:0046872(MF:metal ion binding);GO:0004493(MF:methylmalonyl-CoA epimerase activity)	hsa00280(Valine, leucine and isoleucine degradation );hsa00640(Propanoate metabolism );hsa00630(Glyoxylate and dicarboxylate metabolism )
Q96DM3	1.204326	0.03049841	Regulator of MON1-CCZ1 complex	29919	RMC1	GO:0006914(BP:autophagy);GO:0010506(BP:regulation of autophagy);GO:0031902(CC:late endosome membrane);GO:0005765(CC:lysosomal membrane);GO:0035658(CC:Mon1-Ccz1 complex)	-
Q9NXG2	1.204019	0.019967435	THUMP domain-containing protein 1	55623	THUMPD1	GO:0000154(BP:rRNA modification);GO:0006400(BP:tRNA modification);GO:0005654(CC:nucleoplasm);GO:0003723(MF:RNA binding)	-
