# Supplementary material for: Characterization of Odontogenic Differentiation from Human Dental Pulp Stem Cells Using TMT-Based Proteomic Analysis
Source: Biomed Res Int. 2020 Dec 10;2020:3871496. doi: 10.1155/2020/3871496 (PMC7789479; doi:10.1155/2020/3871496)
Supplement: Supplementary 2 — Table 2: details of all differentially downregulated proteins. [file 3871496.f2.txt]

Protein IDs	FC (OM/C)	t test p value	protein_name	gene_id	gene_name	GO annotations	Pathways
Q9NX58	0.376297	0.043799582	Cell growth-regulating nucleolar protein	55646	LYAR	GO:0048821(BP:erythrocyte development);GO:0045087(BP:innate immune response);GO:0000122(BP:negative regulation of transcription by RNA polymerase II);GO:0050766(BP:positive regulation of phagocytosis);GO:0006364(BP:rRNA processing);GO:0005737(CC:cytoplasm);GO:0005730(CC:nucleolus);GO:0005654(CC:nucleoplasm);GO:0005634(CC:nucleus);GO:0001750(CC:photoreceptor outer segment);GO:0003677(MF:DNA bindin…	-
Q8WV93	0.540563	0.036347064	AFG1-like ATPase	246269	AFG1L	GO:0006123(BP:mitochondrial electron transport, cytochrome c to oxygen);GO:0035694(BP:mitochondrial protein catabolic process);GO:0007005(BP:mitochondrion organization);GO:0005737(CC:cytoplasm);GO:0031966(CC:mitochondrial membrane);GO:0005739(CC:mitochondrion);GO:0005524(MF:ATP binding);GO:0016887(MF:ATPase activity)	-
Q13614	0.546523	0.015608944	Myotubularin-related protein 2	8898	MTMR2	GO:0097062(BP:dendritic spine maintenance);GO:0046855(BP:inositol phosphate dephosphorylation);GO:0032288(BP:myelin assembly);GO:0045806(BP:negative regulation of endocytosis);GO:0090394(BP:negative regulation of excitatory postsynaptic potential);GO:0031642(BP:negative regulation of myelination);GO:2000645(BP:negative regulation of receptor catabolic process);GO:0002091(BP:negative regulation of…	hsa00562(Inositol phosphate metabolism );hsa04070(Phosphatidylinositol signaling system )
P14210	0.548717	0.01763124	Hepatocyte growth factor	3082	HGF	GO:0000187(BP:activation of MAPK activity);GO:0031100(BP:animal organ regeneration);GO:0060326(BP:cell chemotaxis);GO:0000902(BP:cell morphogenesis);GO:0035729(BP:cellular response to hepatocyte growth factor stimulus);GO:0019221(BP:cytokine-mediated signaling pathway);GO:0050673(BP:epithelial cell proliferation);GO:0001837(BP:epithelial to mesenchymal transition);GO:0048012(BP:hepatocyte growth …	hsa05211(Renal cell carcinoma );hsa04015(Rap1 signaling pathway );hsa05218(Melanoma );hsa04014(Ras signaling pathway );hsa05225(Hepatocellular carcinoma );hsa04151(PI3K-Akt signaling pathway );hsa05200(Pathways in cancer );hsa05144(Malaria );hsa05205(Proteoglycans in cancer );hsa01521(EGFR tyrosine kinase inhibitor resistance );hsa05226(Gastric cancer );hsa04010(MAPK signaling pathway );hsa04510(…
O15460	0.554447	0.005722537	Prolyl 4-hydroxylase subunit alpha-2	8974	P4HA2	GO:0018401(BP:peptidyl-proline hydroxylation to 4-hydroxy-L-proline);GO:0005829(CC:cytosol);GO:0005783(CC:endoplasmic reticulum);GO:0005788(CC:endoplasmic reticulum lumen);GO:0043231(CC:intracellular membrane-bounded organelle);GO:0005654(CC:nucleoplasm);GO:0009055(MF:electron transfer activity);GO:0005506(MF:iron ion binding);GO:0031418(MF:L-ascorbic acid binding);GO:0016702(MF:oxidoreductase ac…	hsa00330(Arginine and proline metabolism )
Q5W0V3	0.565485	0.036798646	Protein FAM160B1	57700	FAM160B1	-	-
Q15391	0.572628	0.008883045	P2Y purinoceptor 14	9934	P2RY14	GO:0007186(BP:G protein-coupled receptor signaling pathway);GO:0016021(CC:integral component of membrane);GO:0005886(CC:plasma membrane);GO:0045028(MF:G protein-coupled purinergic nucleotide receptor activity);GO:0045029(MF:UDP-activated nucleotide receptor activity)	hsa04080(Neuroactive ligand-receptor interaction )
O75508	0.58844	0.020497794	Claudin-11	5010	CLDN11	GO:0008366(BP:axon ensheathment);GO:0016338(BP:calcium-independent cell-cell adhesion via plasma membrane cell-adhesion molecules);GO:0007283(BP:spermatogenesis);GO:0120192(BP:tight junction assembly);GO:0030424(CC:axon);GO:0045178(CC:basal part of cell);GO:0005923(CC:bicellular tight junction);GO:0030054(CC:cell junction);GO:0016021(CC:integral component of membrane);GO:0005811(CC:lipid droplet)…	hsa05160(Hepatitis C );hsa04670(Leukocyte transendothelial migration );hsa04514(Cell adhesion molecules (CAMs) );hsa04530(Tight junction );hsa05130(Pathogenic Escherichia coli infection )
Q9UF12	0.605641	0.000370822	Hydroxyproline dehydrogenase	58510	PRODH2	GO:0046487(BP:glyoxylate metabolic process);GO:0006562(BP:proline catabolic process);GO:0010133(BP:proline catabolic process to glutamate);GO:0005743(CC:mitochondrial inner membrane);GO:0005739(CC:mitochondrion);GO:0071949(MF:FAD binding);GO:0016645(MF:oxidoreductase activity, acting on the CH-NH group of donors);GO:0004657(MF:proline dehydrogenase activity)	hsa00330(Arginine and proline metabolism )
Q01650	0.605646	0.039630129	Large neutral amino acids transporter small subunit 1	8140	SLC7A5	GO:1902475(BP:L-alpha-amino acid transmembrane transport);GO:1904556(BP:L-tryptophan transmembrane transport);GO:0050900(BP:leukocyte migration);GO:0015804(BP:neutral amino acid transport);GO:1990184(CC:amino acid transport complex);GO:0009925(CC:basal plasma membrane);GO:0016323(CC:basolateral plasma membrane);GO:0009986(CC:cell surface);GO:0005829(CC:cytosol);GO:0098591(CC:external side of apic…	hsa04150(mTOR signaling pathway );hsa05230(Central carbon metabolism in cancer )
Q9UKX3	0.63026	0.038419456	Myosin-13	8735	MYH13	GO:0009267(BP:cellular response to starvation);GO:0006936(BP:muscle contraction);GO:0070062(CC:extracellular exosome);GO:0005859(CC:muscle myosin complex);GO:0030016(CC:myofibril);GO:0032982(CC:myosin filament);GO:0051015(MF:actin filament binding);GO:0005524(MF:ATP binding);GO:0005516(MF:calmodulin binding);GO:0000146(MF:microfilament motor activity)	hsa04530(Tight junction );hsa05132(Salmonella infection );hsa05130(Pathogenic Escherichia coli infection )
Q9BZE7	0.631004	0.046583774	UPF0193 protein EVG1	84645	C22orf23	-	-
P15151	0.64692	0.006144973	Poliovirus receptor	5817	PVR	GO:0034332(BP:adherens junction organization);GO:0007157(BP:heterophilic cell-cell adhesion via plasma membrane cell adhesion molecules);GO:0007156(BP:homophilic cell adhesion via plasma membrane adhesion molecules);GO:0045954(BP:positive regulation of natural killer cell mediated cytotoxicity);GO:0002860(BP:positive regulation of natural killer cell mediated cytotoxicity directed against tumor c…	hsa04514(Cell adhesion molecules (CAMs) )
P09104	0.649144	0.012865081	Gamma-enolase	2026	ENO2	GO:0061621(BP:canonical glycolysis);GO:0006094(BP:gluconeogenesis);GO:0006096(BP:glycolytic process);GO:0005829(CC:cytosol);GO:0070062(CC:extracellular exosome);GO:0005615(CC:extracellular space);GO:0016020(CC:membrane);GO:0043204(CC:perikaryon);GO:0000015(CC:phosphopyruvate hydratase complex);GO:0001917(CC:photoreceptor inner segment);GO:0005886(CC:plasma membrane);GO:0000287(MF:magnesium ion bi…	hsa04066(HIF-1 signaling pathway );hsa03018(RNA degradation );hsa00010(Glycolysis / Gluconeogenesis )
P69905	0.668426	0.016508348	Hemoglobin subunit alpha	3039	HBA1	GO:0015701(BP:bicarbonate transport);GO:0098869(BP:cellular oxidant detoxification);GO:0042744(BP:hydrogen peroxide catabolic process);GO:0015671(BP:oxygen transport);GO:0010942(BP:positive regulation of cell death);GO:0006898(BP:receptor-mediated endocytosis);GO:0042542(BP:response to hydrogen peroxide);GO:0072562(CC:blood microparticle);GO:0005829(CC:cytosol);GO:0022627(CC:cytosolic small ribos…	hsa05144(Malaria );hsa05143(African trypanosomiasis )
Q14517	0.674727	0.004574163	Protocadherin Fat 1	2195	FAT1	GO:0007015(BP:actin filament organization);GO:0009653(BP:anatomical structure morphogenesis);GO:0048593(BP:camera-type eye morphogenesis);GO:0007155(BP:cell adhesion);GO:0016477(BP:cell migration);GO:0098609(BP:cell-cell adhesion);GO:0007267(BP:cell-cell signaling);GO:0003382(BP:epithelial cell morphogenesis);GO:0007163(BP:establishment or maintenance of cell polarity);GO:0045197(BP:establishment…	-
P11166	0.679885	0.034184575	Solute carrier family 2, facilitated glucose transporter member 1	6513	SLC2A1	GO:0071474(BP:cellular hyperosmotic response);GO:0042149(BP:cellular response to glucose starvation);GO:0071260(BP:cellular response to mechanical stimulus);GO:0021987(BP:cerebral cortex development);GO:0007565(BP:female pregnancy);GO:1904659(BP:glucose transmembrane transport);GO:0019852(BP:L-ascorbic acid metabolic process);GO:0005989(BP:lactose biosynthetic process);GO:0065003(BP:protein-conta…	hsa05211(Renal cell carcinoma );hsa04066(HIF-1 signaling pathway );hsa04911(Insulin secretion );hsa05200(Pathways in cancer );hsa04920(Adipocytokine signaling pathway );hsa05230(Central carbon metabolism in cancer );hsa05166(Human T-cell leukemia virus 1 infection );hsa04919(Thyroid hormone signaling pathway );hsa04931(Insulin resistance );hsa04976(Bile secretion );hsa04922(Glucagon signaling pat…
Q96RK0	0.684228	0.046815763	Protein capicua homolog	23152	CIC	GO:0007420(BP:brain development);GO:0007612(BP:learning);GO:0048286(BP:lung alveolus development);GO:0007613(BP:memory);GO:0000122(BP:negative regulation of transcription by RNA polymerase II);GO:0045892(BP:negative regulation of transcription, DNA-templated);GO:0035176(BP:social behavior);GO:0043231(CC:intracellular membrane-bounded organelle);GO:0000790(CC:nuclear chromatin);GO:0005654(CC:nucle…	hsa05017(Spinocerebellar ataxia )
Q9H305	0.685535	0.041525227	Cell death-inducing p53-target protein 1	29965	CDIP1	GO:0006915(BP:apoptotic process);GO:0042771(BP:intrinsic apoptotic signaling pathway in response to DNA damage by p53 class mediator);GO:0033209(BP:tumor necrosis factor-mediated signaling pathway);GO:0098560(CC:cytoplasmic side of late endosome membrane);GO:0098574(CC:cytoplasmic side of lysosomal membrane);GO:0005634(CC:nucleus);GO:0046872(MF:metal ion binding)	-
O95379	0.689731	0.00960706	Tumor necrosis factor alpha-induced protein 8	25816	TNFAIP8	GO:0043066(BP:negative regulation of apoptotic process);GO:0043065(BP:positive regulation of apoptotic process);GO:0005737(CC:cytoplasm);GO:0005654(CC:nucleoplasm);GO:0043027(MF:cysteine-type endopeptidase inhibitor activity involved in apoptotic process)	-
P17936	0.692338	0.013211256	Insulin-like growth factor-binding protein 3	3486	IGFBP3	GO:0006915(BP:apoptotic process);GO:0044267(BP:cellular protein metabolic process);GO:0008285(BP:negative regulation of cell proliferation);GO:0001933(BP:negative regulation of protein phosphorylation);GO:0009968(BP:negative regulation of signal transduction);GO:0014912(BP:negative regulation of smooth muscle cell migration);GO:0048662(BP:negative regulation of smooth muscle cell proliferation);G…	hsa05202(Transcriptional misregulation in cancer );hsa04218(Cellular senescence );hsa04115(p53 signaling pathway );hsa04935(Growth hormone synthesis, secretion and action )
P13674	0.693268	0.001662771	Prolyl 4-hydroxylase subunit alpha-1	5033	P4HA1	GO:0030199(BP:collagen fibril organization);GO:0018401(BP:peptidyl-proline hydroxylation to 4-hydroxy-L-proline);GO:0005783(CC:endoplasmic reticulum);GO:0005788(CC:endoplasmic reticulum lumen);GO:0043231(CC:intracellular membrane-bounded organelle);GO:0016020(CC:membrane);GO:0005739(CC:mitochondrion);GO:0016222(CC:procollagen-proline 4-dioxygenase complex);GO:0042802(MF:identical protein binding)…	hsa00330(Arginine and proline metabolism )
P68366	0.707348	0.007865676	Tubulin alpha-4A chain	7277	TUBA4A	GO:0097711(BP:ciliary basal body-plasma membrane docking);GO:0000086(BP:G2/M transition of mitotic cell cycle);GO:0000226(BP:microtubule cytoskeleton organization);GO:0007017(BP:microtubule-based process);GO:0000278(BP:mitotic cell cycle);GO:0002576(BP:platelet degranulation);GO:0010389(BP:regulation of G2/M transition of mitotic cell cycle);GO:0005737(CC:cytoplasm);GO:0005856(CC:cytoskeleton);GO…	hsa05010(Alzheimer disease );hsa04540(Gap junction );hsa05130(Pathogenic Escherichia coli infection );hsa04530(Tight junction );hsa04145(Phagosome );hsa04210(Apoptosis );hsa05016(Huntington disease )
Q5H9R7	0.708457	0.032529198	Serine/threonine-protein phosphatase 6 regulatory subunit 3	55291	PPP6R3	GO:0048208(BP:COPII vesicle coating);GO:0043666(BP:regulation of phosphoprotein phosphatase activity);GO:0005829(CC:cytosol);GO:0000139(CC:Golgi membrane);GO:0005654(CC:nucleoplasm);GO:0005634(CC:nucleus);GO:0005886(CC:plasma membrane);GO:0019903(MF:protein phosphatase binding);GO:0019888(MF:protein phosphatase regulator activity)	-
Q16881	0.71571	0.006291137	Thioredoxin reductase 1, cytoplasmic	7296	TXNRD1	GO:0008283(BP:cell proliferation);GO:0045454(BP:cell redox homeostasis);GO:0034599(BP:cellular response to oxidative stress);GO:0001707(BP:mesoderm formation);GO:0015949(BP:nucleobase-containing small molecule interconversion);GO:0019216(BP:regulation of lipid metabolic process);GO:0001887(BP:selenium compound metabolic process);GO:0007165(BP:signal transduction);GO:0005623(CC:cell);GO:0005737(CC…	hsa00450(Selenocompound metabolism );hsa05200(Pathways in cancer );hsa05225(Hepatocellular carcinoma )
P35052	0.71619	0.013895073	Glypican-1	2817	GPC1	GO:0007411(BP:axon guidance);GO:0016477(BP:cell migration);GO:0006024(BP:glycosaminoglycan biosynthetic process);GO:0006027(BP:glycosaminoglycan catabolic process);GO:0030200(BP:heparan sulfate proteoglycan catabolic process);GO:0050900(BP:leukocyte migration);GO:0032288(BP:myelin assembly);GO:0040037(BP:negative regulation of fibroblast growth factor receptor signaling pathway);GO:2001016(BP:pos…	hsa05418(Fluid shear stress and atherosclerosis );hsa05205(Proteoglycans in cancer )
P08195	0.71677	0.030375746	4F2 cell-surface antigen heavy chain	6520	SLC3A2	GO:0006865(BP:amino acid transport);GO:0006816(BP:calcium ion transport);GO:0005975(BP:carbohydrate metabolic process);GO:1902475(BP:L-alpha-amino acid transmembrane transport);GO:1903801(BP:L-leucine import across plasma membrane);GO:0050900(BP:leukocyte migration);GO:0043330(BP:response to exogenous dsRNA);GO:0015827(BP:tryptophan transport);GO:1990184(CC:amino acid transport complex);GO:001632…	hsa04974(Protein digestion and absorption );hsa04150(mTOR signaling pathway );hsa04216(Ferroptosis )
Q9H788	0.719177	0.045848412	SH2 domain-containing protein 4A	63898	SH2D4A	GO:0010923(BP:negative regulation of phosphatase activity);GO:0005737(CC:cytoplasm);GO:0005829(CC:cytosol);GO:0019902(MF:phosphatase binding);GO:0035591(MF:signaling adaptor activity)	-
Q92597	0.738697	0.004238807	Protein NDRG1	10397	NDRG1	GO:0071456(BP:cellular response to hypoxia);GO:0030330(BP:DNA damage response, signal transduction by p53 class mediator);GO:0045576(BP:mast cell activation);GO:0008285(BP:negative regulation of cell proliferation);GO:0032287(BP:peripheral nervous system myelin maintenance);GO:0099173(BP:postsynapse organization);GO:0042981(BP:regulation of apoptotic process);GO:0010038(BP:response to metal ion);…	-
Q9Y6K8	0.740745	0.008727512	Adenylate kinase isoenzyme 5	26289	AK5	GO:0006172(BP:ADP biosynthetic process);GO:0046034(BP:ATP metabolic process);GO:0006173(BP:dADP biosynthetic process);GO:0015949(BP:nucleobase-containing small molecule interconversion);GO:0006165(BP:nucleoside diphosphate phosphorylation);GO:0009142(BP:nucleoside triphosphate biosynthetic process);GO:0009220(BP:pyrimidine ribonucleotide biosynthetic process);GO:0034451(CC:centriolar satellite);G…	hsa00730(Thiamine metabolism );hsa00230(Purine metabolism )
Q86X27	0.740825	0.02885636	Ras-specific guanine nucleotide-releasing factor RalGPS2	55103	RALGPS2	GO:0032485(BP:regulation of Ral protein signal transduction);GO:0007264(BP:small GTPase mediated signal transduction);GO:0005737(CC:cytoplasm);GO:0005886(CC:plasma membrane);GO:0005085(MF:guanyl-nucleotide exchange factor activity)	-
Q9HBI1	0.746021	0.000433902	Beta-parvin	29780	PARVB	GO:0031532(BP:actin cytoskeleton reorganization);GO:0030031(BP:cell projection assembly);GO:0007163(BP:establishment or maintenance of cell polarity);GO:0071963(BP:establishment or maintenance of cell polarity regulating cell shape);GO:0030032(BP:lamellipodium assembly);GO:0034446(BP:substrate adhesion-dependent cell spreading);GO:0015629(CC:actin cytoskeleton);GO:0005737(CC:cytoplasm);GO:0005829…	hsa04510(Focal adhesion )
P48740	0.747643	0.025266124	Mannan-binding lectin serine protease 1	5648	MASP1	GO:0006956(BP:complement activation);GO:0001867(BP:complement activation, lectin pathway);GO:0045916(BP:negative regulation of complement activation);GO:0006898(BP:receptor-mediated endocytosis);GO:0005829(CC:cytosol);GO:0005576(CC:extracellular region);GO:0005615(CC:extracellular space);GO:0005654(CC:nucleoplasm);GO:0005509(MF:calcium ion binding);GO:0048306(MF:calcium-dependent protein binding)…	hsa04610(Complement and coagulation cascades );hsa05150(Staphylococcus aureus infection )
Q12946	0.748811	0.03509526	Forkhead box protein F1	2294	FOXF1	GO:0001568(BP:blood vessel development);GO:0003214(BP:cardiac left ventricle morphogenesis);GO:0098609(BP:cell-cell adhesion);GO:0071345(BP:cellular response to cytokine stimulus);GO:0071407(BP:cellular response to organic cyclic compound);GO:0014822(BP:detection of wounding);GO:0007368(BP:determination of left/right symmetry);GO:0048565(BP:digestive tract development);GO:0097070(BP:ductus arteri…	-
Q5QJ74	0.751179	0.020496338	Tubulin-specific chaperone cofactor E-like protein	219899	TBCEL	GO:0000226(BP:microtubule cytoskeleton organization);GO:0007023(BP:post-chaperonin tubulin folding pathway);GO:0007021(BP:tubulin complex assembly);GO:0005737(CC:cytoplasm);GO:0005856(CC:cytoskeleton);GO:0043014(MF:alpha-tubulin binding)	-
Q5KU26	0.755556	0.00978797	Collectin-12	81035	COLEC12	GO:0009756(BP:carbohydrate mediated signaling);GO:0071360(BP:cellular response to exogenous dsRNA);GO:0006952(BP:defense response);GO:0042742(BP:defense response to bacterium);GO:0045087(BP:innate immune response);GO:0006910(BP:phagocytosis, recognition);GO:0060355(BP:positive regulation of cell adhesion molecule production);GO:0006898(BP:receptor-mediated endocytosis);GO:0050776(BP:regulation of…	hsa04145(Phagosome )
P07948	0.758183	0.019335858	Tyrosine-protein kinase Lyn	4067	LYN	GO:0002250(BP:adaptive immune response);GO:0001782(BP:B cell homeostasis);GO:0050853(BP:B cell receptor signaling pathway);GO:0007596(BP:blood coagulation);GO:0030154(BP:cell differentiation);GO:0006974(BP:cellular response to DNA damage stimulus);GO:0031668(BP:cellular response to extracellular stimulus);GO:0034605(BP:cellular response to heat);GO:0071300(BP:cellular response to retinoic acid);G…	hsa05120(Epithelial cell signaling in Helicobacter pylori infection );hsa04662(B cell receptor signaling pathway );hsa04666(Fc gamma R-mediated phagocytosis );hsa04664(Fc epsilon RI signaling pathway );hsa04064(NF-kappa B signaling pathway );hsa04611(Platelet activation );hsa05167(Kaposi sarcoma-associated herpesvirus infection );hsa04062(Chemokine signaling pathway );hsa04730(Long-term depressio…
Q9BU89	0.763823	0.015249472	Deoxyhypusine hydroxylase	83475	DOHH	GO:0008612(BP:peptidyl-lysine modification to peptidyl-hypusine);GO:0005829(CC:cytosol);GO:0048037(MF:cofactor binding);GO:0019135(MF:deoxyhypusine monooxygenase activity);GO:0005506(MF:iron ion binding)	-
Q99988	0.766717	0.005056799	Growth/differentiation factor 15	9518	GDF15	GO:0000187(BP:activation of MAPK activity);GO:0030509(BP:BMP signaling pathway);GO:0007267(BP:cell-cell signaling);GO:0035860(BP:glial cell-derived neurotrophic factor receptor signaling pathway);GO:0060400(BP:negative regulation of growth hormone receptor signaling pathway);GO:0040015(BP:negative regulation of multicellular organism growth);GO:0043410(BP:positive regulation of MAPK cascade);GO:1…	hsa04060(Cytokine-cytokine receptor interaction )
P23381	0.771763	0.003905458	Tryptophan--tRNA ligase, cytoplasmic	7453	WARS1	GO:0001525(BP:angiogenesis);GO:0008285(BP:negative regulation of cell proliferation);GO:0006469(BP:negative regulation of protein kinase activity);GO:0001933(BP:negative regulation of protein phosphorylation);GO:0010628(BP:positive regulation of gene expression);GO:0031334(BP:positive regulation of protein complex assembly);GO:0045765(BP:regulation of angiogenesis);GO:0010835(BP:regulation of pro…	hsa00970(Aminoacyl-tRNA biosynthesis )
Q02750	0.773392	0.009994309	Dual specificity mitogen-activated protein kinase kinase 1	5604	MAP2K1	GO:0000187(BP:activation of MAPK activity);GO:0032147(BP:activation of protein kinase activity);GO:0060020(BP:Bergmann glial cell differentiation);GO:0007050(BP:cell cycle arrest);GO:0048870(BP:cell motility);GO:0090398(BP:cellular senescence);GO:0021697(BP:cerebellar cortex formation);GO:0006935(BP:chemotaxis);GO:0060502(BP:epithelial cell proliferation involved in lung morphogenesis);GO:0070371…	hsa05224(Breast cancer );hsa04666(Fc gamma R-mediated phagocytosis );hsa04935(Growth hormone synthesis, secretion and action );hsa05223(Non-small cell lung cancer );hsa05214(Glioma );hsa05211(Renal cell carcinoma );hsa04910(Insulin signaling pathway );hsa05230(Central carbon metabolism in cancer );hsa04722(Neurotrophin signaling pathway );hsa04810(Regulation of actin cytoskeleton );hsa04150(mTOR …
Q8NFP7	0.777695	0.017224402	Diphosphoinositol polyphosphate phosphohydrolase 3-alpha	170685	NUDT10	GO:1901911(BP:adenosine 5'-(hexahydrogen pentaphosphate) catabolic process);GO:1901909(BP:diadenosine hexaphosphate catabolic process);GO:1901907(BP:diadenosine pentaphosphate catabolic process);GO:0071543(BP:diphosphoinositol polyphosphate metabolic process);GO:0043647(BP:inositol phosphate metabolic process);GO:0005737(CC:cytoplasm);GO:0005829(CC:cytosol);GO:0005634(CC:nucleus);GO:0034431(MF:bi…	-
P30825	0.779293	0.008722862	High affinity cationic amino acid transporter 1	6541	SLC7A1	GO:0006865(BP:amino acid transport);GO:0097638(BP:L-arginine import across plasma membrane);GO:1903352(BP:L-ornithine transmembrane transport);GO:0005887(CC:integral component of plasma membrane);GO:0016020(CC:membrane);GO:0005886(CC:plasma membrane);GO:0032991(CC:protein-containing complex);GO:0015171(MF:amino acid transmembrane transporter activity);GO:0015181(MF:arginine transmembrane transpor…	hsa05206(MicroRNAs in cancer )
P61812	0.779965	0.025556284	Transforming growth factor beta-2 proprotein	7042	TGFB2	GO:0032147(BP:activation of protein kinase activity);GO:0035910(BP:ascending aorta morphogenesis);GO:0060413(BP:atrial septum morphogenesis);GO:0003289(BP:atrial septum primum morphogenesis);GO:0003181(BP:atrioventricular valve morphogenesis);GO:0030509(BP:BMP signaling pathway);GO:0060317(BP:cardiac epithelial to mesenchymal transition);GO:0060038(BP:cardiac muscle cell proliferation);GO:0003215…	hsa04068(FoxO signaling pathway );hsa05211(Renal cell carcinoma );hsa05144(Malaria );hsa04380(Osteoclast differentiation );hsa05145(Toxoplasmosis );hsa05414(Dilated cardiomyopathy (DCM) );hsa05321(Inflammatory bowel disease (IBD) );hsa04110(Cell cycle );hsa05142(Chagas disease (American trypanosomiasis) );hsa05225(Hepatocellular carcinoma );hsa05323(Rheumatoid arthritis );hsa04060(Cytokine-cytoki…
Q06210	0.780505	0.004733034	Glutamine--fructose-6-phosphate aminotransferase [isomerizing] 1	2673	GFPT1	GO:0032922(BP:circadian regulation of gene expression);GO:0006112(BP:energy reserve metabolic process);GO:0006002(BP:fructose 6-phosphate metabolic process);GO:0006541(BP:glutamine metabolic process);GO:0036498(BP:IRE1-mediated unfolded protein response);GO:0006487(BP:protein N-linked glycosylation);GO:0006048(BP:UDP-N-acetylglucosamine biosynthetic process);GO:0006047(BP:UDP-N-acetylglucosamine …	hsa00250(Alanine, aspartate and glutamate metabolism );hsa00520(Amino sugar and nucleotide sugar metabolism );hsa04931(Insulin resistance )
Q8N142	0.780564	0.020301489	Adenylosuccinate synthetase isozyme 1	122622	ADSS1	GO:0044208(BP:'de novo' AMP biosynthetic process);GO:0006167(BP:AMP biosynthetic process);GO:0006531(BP:aspartate metabolic process);GO:0035690(BP:cellular response to drug);GO:0071257(BP:cellular response to electrical stimulus);GO:0006541(BP:glutamine metabolic process);GO:0002376(BP:immune system process);GO:0046040(BP:IMP metabolic process);GO:0009168(BP:purine ribonucleoside monophosphate bi…	hsa00230(Purine metabolism );hsa00250(Alanine, aspartate and glutamate metabolism )
P24385	0.785357	0.021044529	G1/S-specific cyclin-D1	595	CCND1	GO:0051301(BP:cell division);GO:0006974(BP:cellular response to DNA damage stimulus);GO:0019221(BP:cytokine-mediated signaling pathway);GO:0030968(BP:endoplasmic reticulum unfolded protein response);GO:0045444(BP:fat cell differentiation);GO:0000082(BP:G1/S transition of mitotic cell cycle);GO:0007595(BP:lactation);GO:0033327(BP:Leydig cell differentiation);GO:0097421(BP:liver regeneration);GO:00…	hsa05166(Human T-cell leukemia virus 1 infection );hsa05206(MicroRNAs in cancer );hsa01522(Endocrine resistance );hsa04340(Hedgehog signaling pathway );hsa04510(Focal adhesion );hsa04933(AGE-RAGE signaling pathway in diabetic complications );hsa05169(Epstein-Barr virus infection );hsa05210(Colorectal cancer );hsa05213(Endometrial cancer );hsa04371(Apelin signaling pathway );hsa04152(AMPK signalin…
P04150	0.787832	0.003668243	Glucocorticoid receptor	2908	NR3C1	GO:0006915(BP:apoptotic process);GO:0007049(BP:cell cycle);GO:0051301(BP:cell division);GO:0071549(BP:cellular response to dexamethasone stimulus);GO:0071385(BP:cellular response to glucocorticoid stimulus);GO:0071383(BP:cellular response to steroid hormone stimulus);GO:0071560(BP:cellular response to transforming growth factor beta stimulus);GO:0006325(BP:chromatin organization);GO:0007059(BP:ch…	hsa04080(Neuroactive ligand-receptor interaction )
Q7Z3E5	0.7888	0.040857252	LisH domain-containing protein ARMC9	80210	ARMC9	GO:0060271(BP:cilium assembly);GO:0045880(BP:positive regulation of smoothened signaling pathway);GO:0005814(CC:centriole);GO:0036064(CC:ciliary basal body);GO:0097542(CC:ciliary tip);GO:0005737(CC:cytoplasm);GO:0070062(CC:extracellular exosome)	-
P31431	0.793414	0.025026874	Syndecan-4	6385	SDC4	GO:0016477(BP:cell migration);GO:0006024(BP:glycosaminoglycan biosynthetic process);GO:0006027(BP:glycosaminoglycan catabolic process);GO:0060122(BP:inner ear receptor cell stereocilium organization);GO:0050900(BP:leukocyte migration);GO:0042130(BP:negative regulation of T cell proliferation);GO:0001843(BP:neural tube closure);GO:1903543(BP:positive regulation of exosomal secretion);GO:1903553(BP…	hsa05418(Fluid shear stress and atherosclerosis );hsa04512(ECM-receptor interaction );hsa05205(Proteoglycans in cancer );hsa04514(Cell adhesion molecules (CAMs) )
Q8N4B1	0.79354	0.006747903	Sesquipedalian-1	144717	PHETA1	GO:0007032(BP:endosome organization);GO:0001881(BP:receptor recycling);GO:0042147(BP:retrograde transport, endosome to Golgi);GO:0030136(CC:clathrin-coated vesicle);GO:0005829(CC:cytosol);GO:0005769(CC:early endosome);GO:0055037(CC:recycling endosome);GO:0005802(CC:trans-Golgi network);GO:0042803(MF:protein homodimerization activity)	-
Q8N5M4	0.794093	0.044071363	Tetratricopeptide repeat protein 9C	283237	TTC9C	-	-
P46734	0.795375	0.017313998	Dual specificity mitogen-activated protein kinase kinase 3	5606	MAP2K3	GO:0000187(BP:activation of MAPK activity);GO:0032147(BP:activation of protein kinase activity);GO:0060048(BP:cardiac muscle contraction);GO:0035924(BP:cellular response to vascular endothelial growth factor stimulus);GO:0006954(BP:inflammatory response);GO:0038066(BP:p38MAPK cascade);GO:0043536(BP:positive regulation of blood vessel endothelial cell migration);GO:0045860(BP:positive regulation o…	hsa05161(Hepatitis B );hsa04664(Fc epsilon RI signaling pathway );hsa04750(Inflammatory mediator regulation of TRP channels );hsa04714(Thermogenesis );hsa04620(Toll-like receptor signaling pathway );hsa04218(Cellular senescence );hsa04015(Rap1 signaling pathway );hsa05170(Human immunodeficiency virus 1 infection );hsa05014(Amyotrophic lateral sclerosis (ALS) );hsa05132(Salmonella infection );hsa0…
Q96C23	0.799437	0.008469852	Aldose 1-epimerase	130589	GALM	GO:0033499(BP:galactose catabolic process via UDP-galactose);GO:0006012(BP:galactose metabolic process);GO:0006006(BP:glucose metabolic process);GO:0005737(CC:cytoplasm);GO:0070062(CC:extracellular exosome);GO:0004034(MF:aldose 1-epimerase activity);GO:0030246(MF:carbohydrate binding)	hsa00052(Galactose metabolism );hsa00010(Glycolysis / Gluconeogenesis )
Q9H2J4	0.799618	0.018796364	Phosducin-like protein 3	79031	PDCL3	GO:0030036(BP:actin cytoskeleton organization);GO:0001525(BP:angiogenesis);GO:0006915(BP:apoptotic process);GO:0034605(BP:cellular response to heat);GO:0061077(BP:chaperone-mediated protein folding);GO:1903645(BP:negative regulation of chaperone-mediated protein folding);GO:2000059(BP:negative regulation of ubiquitin-dependent protein catabolic process);GO:0045766(BP:positive regulation of angiog…	-
Q8ND30	0.800714	0.048949623	Liprin-beta-2	8495	PPFIBP2	GO:0007528(BP:neuromuscular junction development);GO:0050808(BP:synapse organization);GO:0005829(CC:cytosol);GO:0005615(CC:extracellular space);GO:0048786(CC:presynaptic active zone);GO:0042802(MF:identical protein binding)	-
O43847	0.801536	0.046569804	Nardilysin	4898	NRDC	GO:0120163(BP:negative regulation of cold-induced thermogenesis);GO:0043171(BP:peptide catabolic process);GO:0051044(BP:positive regulation of membrane protein ectodomain proteolysis);GO:0051603(BP:proteolysis involved in cellular protein catabolic process);GO:0052548(BP:regulation of endopeptidase activity);GO:0009986(CC:cell surface);GO:0005829(CC:cytosol);GO:0005739(CC:mitochondrion);GO:004840…	-
P52789	0.804933	0.024905583	Hexokinase-2	3099	HK2	GO:0008637(BP:apoptotic mitochondrial changes);GO:0061621(BP:canonical glycolysis);GO:0001678(BP:cellular glucose homeostasis);GO:1990830(BP:cellular response to leukemia inhibitory factor);GO:0072655(BP:establishment of protein localization to mitochondrion);GO:0006002(BP:fructose 6-phosphate metabolic process);GO:0051156(BP:glucose 6-phosphate metabolic process);GO:0006096(BP:glycolytic process…	hsa04973(Carbohydrate digestion and absorption );hsa04930(Type II diabetes mellitus );hsa00052(Galactose metabolism );hsa00524(Neomycin, kanamycin and gentamicin biosynthesis );hsa04066(HIF-1 signaling pathway );hsa05131(Shigellosis );hsa04910(Insulin signaling pathway );hsa00520(Amino sugar and nucleotide sugar metabolism );hsa00500(Starch and sucrose metabolism );hsa00051(Fructose and mannose m…
P20936	0.805872	0.027350538	Ras GTPase-activating protein 1	5921	RASA1	GO:0048514(BP:blood vessel morphogenesis);GO:0048013(BP:ephrin receptor signaling pathway);GO:0035556(BP:intracellular signal transduction);GO:0000165(BP:MAPK cascade);GO:0000281(BP:mitotic cytokinesis);GO:0043066(BP:negative regulation of apoptotic process);GO:0007162(BP:negative regulation of cell adhesion);GO:0001953(BP:negative regulation of cell-matrix adhesion);GO:0043524(BP:negative regula…	hsa04014(Ras signaling pathway );hsa04360(Axon guidance );hsa04010(MAPK signaling pathway )
Q8IYK4	0.808107	0.03545324	Procollagen galactosyltransferase 2	23127	COLGALT2	GO:0005788(CC:endoplasmic reticulum lumen);GO:0050211(MF:procollagen galactosyltransferase activity)	hsa00514(Other types of O-glycan biosynthesis );hsa00310(Lysine degradation )
O60503	0.808797	0.023033098	Adenylate cyclase type 9	115	ADCY9	GO:0007190(BP:activation of adenylate cyclase activity);GO:0034199(BP:activation of protein kinase A activity);GO:0071880(BP:adenylate cyclase-activating adrenergic receptor signaling pathway);GO:0007189(BP:adenylate cyclase-activating G protein-coupled receptor signaling pathway);GO:0007193(BP:adenylate cyclase-inhibiting G protein-coupled receptor signaling pathway);GO:0006171(BP:cAMP biosynthe…	hsa00230(Purine metabolism );hsa05163(Human cytomegalovirus infection );hsa04928(Parathyroid hormone synthesis, secretion and action );hsa05166(Human T-cell leukemia virus 1 infection );hsa04970(Salivary secretion );hsa04911(Insulin secretion );hsa04723(Retrograde endocannabinoid signaling );hsa04976(Bile secretion );hsa04713(Circadian entrainment );hsa04912(GnRH signaling pathway );hsa04972(Panc…
P54577	0.820914	0.020595359	Tyrosine--tRNA ligase, cytoplasmic	8565	YARS1	GO:0006915(BP:apoptotic process);GO:0006418(BP:tRNA aminoacylation for protein translation);GO:0006437(BP:tyrosyl-tRNA aminoacylation);GO:0005737(CC:cytoplasm);GO:0005829(CC:cytosol);GO:0005615(CC:extracellular space);GO:0016604(CC:nuclear body);GO:0005524(MF:ATP binding);GO:0005153(MF:interleukin-8 receptor binding);GO:0003723(MF:RNA binding);GO:0000049(MF:tRNA binding);GO:0004831(MF:tyrosine-tR…	hsa00970(Aminoacyl-tRNA biosynthesis )
O00391	0.821466	0.00914358	Sulfhydryl oxidase 1	5768	QSOX1	GO:0045454(BP:cell redox homeostasis);GO:0044267(BP:cellular protein metabolic process);GO:0085029(BP:extracellular matrix assembly);GO:0016242(BP:negative regulation of macroautophagy);GO:0043312(BP:neutrophil degranulation);GO:0002576(BP:platelet degranulation);GO:0043687(BP:post-translational protein modification);GO:0006457(BP:protein folding);GO:0005623(CC:cell);GO:0005788(CC:endoplasmic ret…	-
P15311	0.821683	0.032975483	Ezrin	7430	EZR	GO:0031532(BP:actin cytoskeleton reorganization);GO:0051017(BP:actin filament bundle assembly);GO:0030953(BP:astral microtubule organization);GO:0007411(BP:axon guidance);GO:0034629(BP:cellular protein-containing complex localization);GO:0071320(BP:cellular response to cAMP);GO:0043622(BP:cortical microtubule organization);GO:0007016(BP:cytoskeletal anchoring at plasma membrane);GO:0051660(BP:est…	hsa04971(Gastric acid secretion );hsa04670(Leukocyte transendothelial migration );hsa04810(Regulation of actin cytoskeleton );hsa05206(MicroRNAs in cancer );hsa05205(Proteoglycans in cancer );hsa04530(Tight junction );hsa05130(Pathogenic Escherichia coli infection )
P49674	0.8228	0.034047926	Casein kinase I isoform epsilon	102800317	CSNK1E	GO:0060070(BP:canonical Wnt signaling pathway);GO:0097711(BP:ciliary basal body-plasma membrane docking);GO:0032922(BP:circadian regulation of gene expression);GO:0006281(BP:DNA repair);GO:0000086(BP:G2/M transition of mitotic cell cycle);GO:0032091(BP:negative regulation of protein binding);GO:0018105(BP:peptidyl-serine phosphorylation);GO:2000052(BP:positive regulation of non-canonical Wnt sign…	hsa04310(Wnt signaling pathway );hsa04340(Hedgehog signaling pathway );hsa05010(Alzheimer disease );hsa04390(Hippo signaling pathway );hsa04068(FoxO signaling pathway );hsa04392(Hippo signaling pathway - multiple species );hsa04710(Circadian rhythm )
Q8TBE9	0.822818	0.00341773	N-acylneuraminate-9-phosphatase	140838	NANP	GO:0005975(BP:carbohydrate metabolic process);GO:0006045(BP:N-acetylglucosamine biosynthetic process);GO:0046380(BP:N-acetylneuraminate biosynthetic process);GO:0005829(CC:cytosol);GO:0050124(MF:N-acylneuraminate-9-phosphatase activity)	hsa00520(Amino sugar and nucleotide sugar metabolism )
Q6ZMR3	0.824879	0.003213531	L-lactate dehydrogenase A-like 6A	160287	LDHAL6A	GO:0005975(BP:carbohydrate metabolic process);GO:0019752(BP:carboxylic acid metabolic process);GO:0005737(CC:cytoplasm);GO:0070062(CC:extracellular exosome);GO:0004459(MF:L-lactate dehydrogenase activity)	hsa00270(Cysteine and methionine metabolism );hsa00010(Glycolysis / Gluconeogenesis );hsa00640(Propanoate metabolism );hsa04066(HIF-1 signaling pathway );hsa05230(Central carbon metabolism in cancer );hsa00620(Pyruvate metabolism );hsa04922(Glucagon signaling pathway )
P09972	0.829013	0.012986287	Fructose-bisphosphate aldolase C	230	ALDOC	GO:0061621(BP:canonical glycolysis);GO:0030855(BP:epithelial cell differentiation);GO:0030388(BP:fructose 1,6-bisphosphate metabolic process);GO:0006000(BP:fructose metabolic process);GO:0006094(BP:gluconeogenesis);GO:0006096(BP:glycolytic process);GO:0043312(BP:neutrophil degranulation);GO:0005856(CC:cytoskeleton);GO:0005829(CC:cytosol);GO:0070062(CC:extracellular exosome);GO:0005576(CC:extracel…	hsa00010(Glycolysis / Gluconeogenesis );hsa00030(Pentose phosphate pathway );hsa00051(Fructose and mannose metabolism );hsa04066(HIF-1 signaling pathway )
P08754	0.829266	0.028957315	Guanine nucleotide-binding protein G(i) subunit alpha	2773	GNAI3	GO:0007193(BP:adenylate cyclase-inhibiting G protein-coupled receptor signaling pathway);GO:0007188(BP:adenylate cyclase-modulating G protein-coupled receptor signaling pathway);GO:0007420(BP:brain development);GO:0007049(BP:cell cycle);GO:0051301(BP:cell division);GO:0007212(BP:dopamine receptor signaling pathway);GO:0007186(BP:G protein-coupled receptor signaling pathway);GO:0046039(BP:GTP meta…	hsa04916(Melanogenesis );hsa05142(Chagas disease (American trypanosomiasis) );hsa04022(cGMP-PKG signaling pathway );hsa04934(Cushing syndrome );hsa05163(Human cytomegalovirus infection );hsa04670(Leukocyte transendothelial migration );hsa04071(Sphingolipid signaling pathway );hsa04921(Oxytocin signaling pathway );hsa04062(Chemokine signaling pathway );hsa04724(Glutamatergic synapse );hsa04914(Pro…
P35613	0.830679	0.013417155	Basigin	682	BSG	GO:0007411(BP:axon guidance);GO:0007166(BP:cell surface receptor signaling pathway);GO:0046697(BP:decidualization);GO:0070593(BP:dendrite self-avoidance);GO:0007566(BP:embryo implantation);GO:0022617(BP:extracellular matrix disassembly);GO:0030198(BP:extracellular matrix organization);GO:0007156(BP:homophilic cell adhesion via plasma membrane adhesion molecules);GO:0050900(BP:leukocyte migration)…	-
Q99543	0.832324	0.001034736	DnaJ homolog subfamily C member 2	27000	DNAJC2	GO:0051083(BP:'de novo' cotranslational protein folding);GO:0006325(BP:chromatin organization);GO:0006260(BP:DNA replication);GO:2000279(BP:negative regulation of DNA biosynthetic process);GO:0045893(BP:positive regulation of transcription, DNA-templated);GO:1900034(BP:regulation of cellular response to heat);GO:0005737(CC:cytoplasm);GO:0005829(CC:cytosol);GO:0031965(CC:nuclear membrane);GO:00057…	-
