# Supplementary material for: Characterization of Odontogenic Differentiation from Human Dental Pulp Stem Cells Using TMT-Based Proteomic Analysis
Source: Biomed Res Int. 2020 Dec 10;2020:3871496. doi: 10.1155/2020/3871496 (PMC7789479; doi:10.1155/2020/3871496)
Supplement: Supplementary 3 — Table 3: all the mapped signaling pathways of the differentially expressed proteins. [file 3871496.f3.txt]

Protein_ID	KEGG_id/KO	Name	Definition	Map_ID	Map_Name	URL
Q15149	hsa:5339
P68366	hsa:7277	TUBA4A	tubulin alpha 4a	hsa05010	Alzheimer disease	http://www.kegg.jp/kegg-bin/show_pathway?+hsa:7277
P68366	hsa:7277	TUBA4A	tubulin alpha 4a	hsa04540	Gap junction	http://www.kegg.jp/kegg-bin/show_pathway?+hsa:7277
P68366	hsa:7277	TUBA4A	tubulin alpha 4a	hsa05130	Pathogenic Escherichia coli infection	http://www.kegg.jp/kegg-bin/show_pathway?+hsa:7277
P68366	hsa:7277	TUBA4A	tubulin alpha 4a	hsa04530	Tight junction	http://www.kegg.jp/kegg-bin/show_pathway?+hsa:7277
P68366	hsa:7277	TUBA4A	tubulin alpha 4a	hsa04145	Phagosome	http://www.kegg.jp/kegg-bin/show_pathway?+hsa:7277
P68366	hsa:7277	TUBA4A	tubulin alpha 4a	hsa04210	Apoptosis	http://www.kegg.jp/kegg-bin/show_pathway?+hsa:7277
P68366	hsa:7277	TUBA4A	tubulin alpha 4a	hsa05016	Huntington disease	http://www.kegg.jp/kegg-bin/show_pathway?+hsa:7277
P09972	hsa:230	ALDOC	aldolase, fructose-bisphosphate C	hsa00010	Glycolysis / Gluconeogenesis	http://www.kegg.jp/kegg-bin/show_pathway?+hsa:230
P09972	hsa:230	ALDOC	aldolase, fructose-bisphosphate C	hsa00030	Pentose phosphate pathway	http://www.kegg.jp/kegg-bin/show_pathway?+hsa:230
P09972	hsa:230	ALDOC	aldolase, fructose-bisphosphate C	hsa00051	Fructose and mannose metabolism	http://www.kegg.jp/kegg-bin/show_pathway?+hsa:230
P09972	hsa:230	ALDOC	aldolase, fructose-bisphosphate C	hsa04066	HIF-1 signaling pathway	http://www.kegg.jp/kegg-bin/show_pathway?+hsa:230
P40939	hsa:3030	HADHA	hydroxyacyl-CoA dehydrogenase trifunctional multienzyme complex subunit alpha	hsa00650	Butanoate metabolism	http://www.kegg.jp/kegg-bin/show_pathway?+hsa:3030
P40939	hsa:3030	HADHA	hydroxyacyl-CoA dehydrogenase trifunctional multienzyme complex subunit alpha	hsa00071	Fatty acid degradation	http://www.kegg.jp/kegg-bin/show_pathway?+hsa:3030
P40939	hsa:3030	HADHA	hydroxyacyl-CoA dehydrogenase trifunctional multienzyme complex subunit alpha	hsa00410	beta-Alanine metabolism	http://www.kegg.jp/kegg-bin/show_pathway?+hsa:3030
P40939	hsa:3030	HADHA	hydroxyacyl-CoA dehydrogenase trifunctional multienzyme complex subunit alpha	hsa00640	Propanoate metabolism	http://www.kegg.jp/kegg-bin/show_pathway?+hsa:3030
P40939	hsa:3030	HADHA	hydroxyacyl-CoA dehydrogenase trifunctional multienzyme complex subunit alpha	hsa00380	Tryptophan metabolism	http://www.kegg.jp/kegg-bin/show_pathway?+hsa:3030
P40939	hsa:3030	HADHA	hydroxyacyl-CoA dehydrogenase trifunctional multienzyme complex subunit alpha	hsa00062	Fatty acid elongation	http://www.kegg.jp/kegg-bin/show_pathway?+hsa:3030
P40939	hsa:3030	HADHA	hydroxyacyl-CoA dehydrogenase trifunctional multienzyme complex subunit alpha	hsa00280	Valine, leucine and isoleucine degradation	http://www.kegg.jp/kegg-bin/show_pathway?+hsa:3030
P40939	hsa:3030	HADHA	hydroxyacyl-CoA dehydrogenase trifunctional multienzyme complex subunit alpha	hsa00310	Lysine degradation	http://www.kegg.jp/kegg-bin/show_pathway?+hsa:3030
Q15293	hsa:5954
P09104	hsa:2026	ENO2	enolase 2	hsa04066	HIF-1 signaling pathway	http://www.kegg.jp/kegg-bin/show_pathway?+hsa:2026
P09104	hsa:2026	ENO2	enolase 2	hsa03018	RNA degradation	http://www.kegg.jp/kegg-bin/show_pathway?+hsa:2026
P09104	hsa:2026	ENO2	enolase 2	hsa00010	Glycolysis / Gluconeogenesis	http://www.kegg.jp/kegg-bin/show_pathway?+hsa:2026
Q06210	hsa:2673	GFPT1	glutamine--fructose-6-phosphate transaminase 1	hsa00250	Alanine, aspartate and glutamate metabolism	http://www.kegg.jp/kegg-bin/show_pathway?+hsa:2673
Q06210	hsa:2673	GFPT1	glutamine--fructose-6-phosphate transaminase 1	hsa00520	Amino sugar and nucleotide sugar metabolism	http://www.kegg.jp/kegg-bin/show_pathway?+hsa:2673
Q06210	hsa:2673	GFPT1	glutamine--fructose-6-phosphate transaminase 1	hsa04931	Insulin resistance	http://www.kegg.jp/kegg-bin/show_pathway?+hsa:2673
P15311	hsa:7430	EZR	ezrin	hsa04971	Gastric acid secretion	http://www.kegg.jp/kegg-bin/show_pathway?+hsa:7430
P15311	hsa:7430	EZR	ezrin	hsa04670	Leukocyte transendothelial migration	http://www.kegg.jp/kegg-bin/show_pathway?+hsa:7430
P15311	hsa:7430	EZR	ezrin	hsa04810	Regulation of actin cytoskeleton	http://www.kegg.jp/kegg-bin/show_pathway?+hsa:7430
P15311	hsa:7430	EZR	ezrin	hsa05206	MicroRNAs in cancer	http://www.kegg.jp/kegg-bin/show_pathway?+hsa:7430
P15311	hsa:7430	EZR	ezrin	hsa05205	Proteoglycans in cancer	http://www.kegg.jp/kegg-bin/show_pathway?+hsa:7430
P15311	hsa:7430	EZR	ezrin	hsa04530	Tight junction	http://www.kegg.jp/kegg-bin/show_pathway?+hsa:7430
P15311	hsa:7430	EZR	ezrin	hsa05130	Pathogenic Escherichia coli infection	http://www.kegg.jp/kegg-bin/show_pathway?+hsa:7430
P55084	hsa:3032	HADHB	hydroxyacyl-CoA dehydrogenase trifunctional multienzyme complex subunit beta	hsa00062	Fatty acid elongation	http://www.kegg.jp/kegg-bin/show_pathway?+hsa:3032
P55084	hsa:3032	HADHB	hydroxyacyl-CoA dehydrogenase trifunctional multienzyme complex subunit beta	hsa00280	Valine, leucine and isoleucine degradation	http://www.kegg.jp/kegg-bin/show_pathway?+hsa:3032
P55084	hsa:3032	HADHB	hydroxyacyl-CoA dehydrogenase trifunctional multienzyme complex subunit beta	hsa00071	Fatty acid degradation	http://www.kegg.jp/kegg-bin/show_pathway?+hsa:3032
P13674	hsa:5033	P4HA1	prolyl 4-hydroxylase subunit alpha 1	hsa00330	Arginine and proline metabolism	http://www.kegg.jp/kegg-bin/show_pathway?+hsa:5033
Q03252	hsa:84823	LMNB2	lamin B2	hsa04210	Apoptosis	http://www.kegg.jp/kegg-bin/show_pathway?+hsa:84823
O15460	hsa:8974	P4HA2	prolyl 4-hydroxylase subunit alpha 2	hsa00330	Arginine and proline metabolism	http://www.kegg.jp/kegg-bin/show_pathway?+hsa:8974
P54819	hsa:204	AK2	adenylate kinase 2	hsa00230	Purine metabolism	http://www.kegg.jp/kegg-bin/show_pathway?+hsa:204
P54819	hsa:204	AK2	adenylate kinase 2	hsa00730	Thiamine metabolism	http://www.kegg.jp/kegg-bin/show_pathway?+hsa:204
Q9Y3Z3	hsa:25939	SAMHD1	SAM and HD domain containing deoxynucleoside triphosphate triphosphohydrolase 1	hsa05170	Human immunodeficiency virus 1 infection	http://www.kegg.jp/kegg-bin/show_pathway?+hsa:25939
Q9BQE5	hsa:23780
P55809	hsa:5019	OXCT1	3-oxoacid CoA-transferase 1	hsa00280	Valine, leucine and isoleucine degradation	http://www.kegg.jp/kegg-bin/show_pathway?+hsa:5019
P55809	hsa:5019	OXCT1	3-oxoacid CoA-transferase 1	hsa00072	Synthesis and degradation of ketone bodies	http://www.kegg.jp/kegg-bin/show_pathway?+hsa:5019
P55809	hsa:5019	OXCT1	3-oxoacid CoA-transferase 1	hsa00650	Butanoate metabolism	http://www.kegg.jp/kegg-bin/show_pathway?+hsa:5019
P40121	hsa:822
Q96CX2	hsa:115207
P00367	hsa:2746	GLUD1	glutamate dehydrogenase 1	hsa00471	D-Glutamine and D-glutamate metabolism	http://www.kegg.jp/kegg-bin/show_pathway?+hsa:2746
P00367	hsa:2746	GLUD1	glutamate dehydrogenase 1	hsa00250	Alanine, aspartate and glutamate metabolism	http://www.kegg.jp/kegg-bin/show_pathway?+hsa:2746
P00367	hsa:2746	GLUD1	glutamate dehydrogenase 1	hsa04964	Proximal tubule bicarbonate reclamation	http://www.kegg.jp/kegg-bin/show_pathway?+hsa:2746
P00367	hsa:2746	GLUD1	glutamate dehydrogenase 1	hsa00910	Nitrogen metabolism	http://www.kegg.jp/kegg-bin/show_pathway?+hsa:2746
P00367	hsa:2746	GLUD1	glutamate dehydrogenase 1	hsa00220	Arginine biosynthesis	http://www.kegg.jp/kegg-bin/show_pathway?+hsa:2746
P00367	hsa:2746	GLUD1	glutamate dehydrogenase 1	hsa04217	Necroptosis	http://www.kegg.jp/kegg-bin/show_pathway?+hsa:2746
P36957	hsa:1743	DLST	dihydrolipoamide S-succinyltransferase	hsa00020	Citrate cycle (TCA cycle)	http://www.kegg.jp/kegg-bin/show_pathway?+hsa:1743
P36957	hsa:1743	DLST	dihydrolipoamide S-succinyltransferase	hsa00310	Lysine degradation	http://www.kegg.jp/kegg-bin/show_pathway?+hsa:1743
P36957	hsa:1743	DLST	dihydrolipoamide S-succinyltransferase	hsa00380	Tryptophan metabolism	http://www.kegg.jp/kegg-bin/show_pathway?+hsa:1743
Q96I99	hsa:8801	SUCLG2	succinate-CoA ligase GDP-forming subunit beta	hsa00020	Citrate cycle (TCA cycle)	http://www.kegg.jp/kegg-bin/show_pathway?+hsa:8801
Q96I99	hsa:8801	SUCLG2	succinate-CoA ligase GDP-forming subunit beta	hsa00640	Propanoate metabolism	http://www.kegg.jp/kegg-bin/show_pathway?+hsa:8801
P29590	hsa:5371	PML	promyelocytic leukemia	hsa04144	Endocytosis	http://www.kegg.jp/kegg-bin/show_pathway?+hsa:5371
P29590	hsa:5371	PML	promyelocytic leukemia	hsa04120	Ubiquitin mediated proteolysis	http://www.kegg.jp/kegg-bin/show_pathway?+hsa:5371
P29590	hsa:5371	PML	promyelocytic leukemia	hsa05202	Transcriptional misregulation in cancer	http://www.kegg.jp/kegg-bin/show_pathway?+hsa:5371
P29590	hsa:5371	PML	promyelocytic leukemia	hsa05221	Acute myeloid leukemia	http://www.kegg.jp/kegg-bin/show_pathway?+hsa:5371
P29590	hsa:5371	PML	promyelocytic leukemia	hsa05200	Pathways in cancer	http://www.kegg.jp/kegg-bin/show_pathway?+hsa:5371
P29590	hsa:5371	PML	promyelocytic leukemia	hsa05168	Herpes simplex virus 1 infection	http://www.kegg.jp/kegg-bin/show_pathway?+hsa:5371
P29590	hsa:5371	PML	promyelocytic leukemia	hsa05164	Influenza A	http://www.kegg.jp/kegg-bin/show_pathway?+hsa:5371
Q16777	hsa:8338	H2AC20	H2A clustered histone 20	hsa04217	Necroptosis	http://www.kegg.jp/kegg-bin/show_pathway?+hsa:8338
Q16777	hsa:8338	H2AC20	H2A clustered histone 20	hsa05034	Alcoholism	http://www.kegg.jp/kegg-bin/show_pathway?+hsa:8338
Q16777	hsa:8338	H2AC20	H2A clustered histone 20	hsa05322	Systemic lupus erythematosus	http://www.kegg.jp/kegg-bin/show_pathway?+hsa:8338
Q99623	hsa:11331
Q9Y2Q3	hsa:373156	GSTK1	glutathione S-transferase kappa 1	hsa00480	Glutathione metabolism	http://www.kegg.jp/kegg-bin/show_pathway?+hsa:373156
Q9Y2Q3	hsa:373156	GSTK1	glutathione S-transferase kappa 1	hsa05204	Chemical carcinogenesis	http://www.kegg.jp/kegg-bin/show_pathway?+hsa:373156
Q9Y2Q3	hsa:373156	GSTK1	glutathione S-transferase kappa 1	hsa04146	Peroxisome	http://www.kegg.jp/kegg-bin/show_pathway?+hsa:373156
Q9Y2Q3	hsa:373156	GSTK1	glutathione S-transferase kappa 1	hsa00980	Metabolism of xenobiotics by cytochrome P450	http://www.kegg.jp/kegg-bin/show_pathway?+hsa:373156
Q9Y2Q3	hsa:373156	GSTK1	glutathione S-transferase kappa 1	hsa00982	Drug metabolism - cytochrome P450	http://www.kegg.jp/kegg-bin/show_pathway?+hsa:373156
P36542	hsa:509	ATP5F1C	ATP synthase F1 subunit gamma	hsa05012	Parkinson disease	http://www.kegg.jp/kegg-bin/show_pathway?+hsa:509
P36542	hsa:509	ATP5F1C	ATP synthase F1 subunit gamma	hsa05016	Huntington disease	http://www.kegg.jp/kegg-bin/show_pathway?+hsa:509
P36542	hsa:509	ATP5F1C	ATP synthase F1 subunit gamma	hsa04714	Thermogenesis	http://www.kegg.jp/kegg-bin/show_pathway?+hsa:509
P36542	hsa:509	ATP5F1C	ATP synthase F1 subunit gamma	hsa05010	Alzheimer disease	http://www.kegg.jp/kegg-bin/show_pathway?+hsa:509
P36542	hsa:509	ATP5F1C	ATP synthase F1 subunit gamma	hsa00190	Oxidative phosphorylation	http://www.kegg.jp/kegg-bin/show_pathway?+hsa:509
Q13423	hsa:23530	NNT	nicotinamide nucleotide transhydrogenase	hsa00760	Nicotinate and nicotinamide metabolism	http://www.kegg.jp/kegg-bin/show_pathway?+hsa:23530
Q02218	hsa:4967	OGDH	oxoglutarate dehydrogenase	hsa00020	Citrate cycle (TCA cycle)	http://www.kegg.jp/kegg-bin/show_pathway?+hsa:4967
P23381	hsa:7453	WARS1	tryptophanyl-tRNA synthetase 1	hsa00970	Aminoacyl-tRNA biosynthesis	http://www.kegg.jp/kegg-bin/show_pathway?+hsa:7453
Q16881	hsa:7296	TXNRD1	thioredoxin reductase 1	hsa00450	Selenocompound metabolism	http://www.kegg.jp/kegg-bin/show_pathway?+hsa:7296
Q16881	hsa:7296	TXNRD1	thioredoxin reductase 1	hsa05200	Pathways in cancer	http://www.kegg.jp/kegg-bin/show_pathway?+hsa:7296
Q16881	hsa:7296	TXNRD1	thioredoxin reductase 1	hsa05225	Hepatocellular carcinoma	http://www.kegg.jp/kegg-bin/show_pathway?+hsa:7296
Q9UIJ7	hsa:50808	AK3	adenylate kinase 3	hsa00230	Purine metabolism	http://www.kegg.jp/kegg-bin/show_pathway?+hsa:50808
Q16698	hsa:1666
P54577	hsa:8565	YARS1	tyrosyl-tRNA synthetase 1	hsa00970	Aminoacyl-tRNA biosynthesis	http://www.kegg.jp/kegg-bin/show_pathway?+hsa:8565
P31937	hsa:11112	HIBADH	3-hydroxyisobutyrate dehydrogenase	hsa00280	Valine, leucine and isoleucine degradation	http://www.kegg.jp/kegg-bin/show_pathway?+hsa:11112
O75947	hsa:10476	ATP5PD	ATP synthase peripheral stalk subunit d	hsa05012	Parkinson disease	http://www.kegg.jp/kegg-bin/show_pathway?+hsa:10476
O75947	hsa:10476	ATP5PD	ATP synthase peripheral stalk subunit d	hsa05016	Huntington disease	http://www.kegg.jp/kegg-bin/show_pathway?+hsa:10476
O75947	hsa:10476	ATP5PD	ATP synthase peripheral stalk subunit d	hsa00190	Oxidative phosphorylation	http://www.kegg.jp/kegg-bin/show_pathway?+hsa:10476
O75947	hsa:10476	ATP5PD	ATP synthase peripheral stalk subunit d	hsa04714	Thermogenesis	http://www.kegg.jp/kegg-bin/show_pathway?+hsa:10476
O75947	hsa:10476	ATP5PD	ATP synthase peripheral stalk subunit d	hsa05010	Alzheimer disease	http://www.kegg.jp/kegg-bin/show_pathway?+hsa:10476
Q16718	hsa:4698	NDUFA5	NADH:ubiquinone oxidoreductase subunit A5	hsa00190	Oxidative phosphorylation	http://www.kegg.jp/kegg-bin/show_pathway?+hsa:4698
Q16718	hsa:4698	NDUFA5	NADH:ubiquinone oxidoreductase subunit A5	hsa04932	Non-alcoholic fatty liver disease (NAFLD)	http://www.kegg.jp/kegg-bin/show_pathway?+hsa:4698
Q16718	hsa:4698	NDUFA5	NADH:ubiquinone oxidoreductase subunit A5	hsa05016	Huntington disease	http://www.kegg.jp/kegg-bin/show_pathway?+hsa:4698
Q16718	hsa:4698	NDUFA5	NADH:ubiquinone oxidoreductase subunit A5	hsa04714	Thermogenesis	http://www.kegg.jp/kegg-bin/show_pathway?+hsa:4698
Q16718	hsa:4698	NDUFA5	NADH:ubiquinone oxidoreductase subunit A5	hsa04723	Retrograde endocannabinoid signaling	http://www.kegg.jp/kegg-bin/show_pathway?+hsa:4698
Q16718	hsa:4698	NDUFA5	NADH:ubiquinone oxidoreductase subunit A5	hsa05010	Alzheimer disease	http://www.kegg.jp/kegg-bin/show_pathway?+hsa:4698
Q16718	hsa:4698	NDUFA5	NADH:ubiquinone oxidoreductase subunit A5	hsa05012	Parkinson disease	http://www.kegg.jp/kegg-bin/show_pathway?+hsa:4698
A1X283	hsa:285590
P43235	hsa:1513	CTSK	cathepsin K	hsa05323	Rheumatoid arthritis	http://www.kegg.jp/kegg-bin/show_pathway?+hsa:1513
P43235	hsa:1513	CTSK	cathepsin K	hsa04210	Apoptosis	http://www.kegg.jp/kegg-bin/show_pathway?+hsa:1513
P43235	hsa:1513	CTSK	cathepsin K	hsa04620	Toll-like receptor signaling pathway	http://www.kegg.jp/kegg-bin/show_pathway?+hsa:1513
P43235	hsa:1513	CTSK	cathepsin K	hsa04380	Osteoclast differentiation	http://www.kegg.jp/kegg-bin/show_pathway?+hsa:1513
P43235	hsa:1513	CTSK	cathepsin K	hsa04142	Lysosome	http://www.kegg.jp/kegg-bin/show_pathway?+hsa:1513
P35555	hsa:2200	FBN1	fibrillin 1	hsa04350	TGF-beta signaling pathway	http://www.kegg.jp/kegg-bin/show_pathway?+hsa:2200
O00534	hsa:4013
Q13451	hsa:2289	FKBP5	FKBP prolyl isomerase 5	hsa04915	Estrogen signaling pathway	http://www.kegg.jp/kegg-bin/show_pathway?+hsa:2289
Q9NX63	hsa:54927
Q00325	hsa:5250
P22033	hsa:4594	MMUT	methylmalonyl-CoA mutase	hsa00640	Propanoate metabolism	http://www.kegg.jp/kegg-bin/show_pathway?+hsa:4594
P22033	hsa:4594	MMUT	methylmalonyl-CoA mutase	hsa00630	Glyoxylate and dicarboxylate metabolism	http://www.kegg.jp/kegg-bin/show_pathway?+hsa:4594
P22033	hsa:4594	MMUT	methylmalonyl-CoA mutase	hsa00280	Valine, leucine and isoleucine degradation	http://www.kegg.jp/kegg-bin/show_pathway?+hsa:4594
P49189	hsa:223	ALDH9A1	aldehyde dehydrogenase 9 family member A1	hsa00330	Arginine and proline metabolism	http://www.kegg.jp/kegg-bin/show_pathway?+hsa:223
P49189	hsa:223	ALDH9A1	aldehyde dehydrogenase 9 family member A1	hsa00010	Glycolysis / Gluconeogenesis	http://www.kegg.jp/kegg-bin/show_pathway?+hsa:223
P49189	hsa:223	ALDH9A1	aldehyde dehydrogenase 9 family member A1	hsa00620	Pyruvate metabolism	http://www.kegg.jp/kegg-bin/show_pathway?+hsa:223
P49189	hsa:223	ALDH9A1	aldehyde dehydrogenase 9 family member A1	hsa00071	Fatty acid degradation	http://www.kegg.jp/kegg-bin/show_pathway?+hsa:223
P49189	hsa:223	ALDH9A1	aldehyde dehydrogenase 9 family member A1	hsa00310	Lysine degradation	http://www.kegg.jp/kegg-bin/show_pathway?+hsa:223
P49189	hsa:223	ALDH9A1	aldehyde dehydrogenase 9 family member A1	hsa00280	Valine, leucine and isoleucine degradation	http://www.kegg.jp/kegg-bin/show_pathway?+hsa:223
P49189	hsa:223	ALDH9A1	aldehyde dehydrogenase 9 family member A1	hsa00053	Ascorbate and aldarate metabolism	http://www.kegg.jp/kegg-bin/show_pathway?+hsa:223
P49189	hsa:223	ALDH9A1	aldehyde dehydrogenase 9 family member A1	hsa00380	Tryptophan metabolism	http://www.kegg.jp/kegg-bin/show_pathway?+hsa:223
P49189	hsa:223	ALDH9A1	aldehyde dehydrogenase 9 family member A1	hsa00410	beta-Alanine metabolism	http://www.kegg.jp/kegg-bin/show_pathway?+hsa:223
P49189	hsa:223	ALDH9A1	aldehyde dehydrogenase 9 family member A1	hsa00340	Histidine metabolism	http://www.kegg.jp/kegg-bin/show_pathway?+hsa:223
P49189	hsa:223	ALDH9A1	aldehyde dehydrogenase 9 family member A1	hsa00561	Glycerolipid metabolism	http://www.kegg.jp/kegg-bin/show_pathway?+hsa:223
O75489	hsa:4722	NDUFS3	NADH:ubiquinone oxidoreductase core subunit S3	hsa05010	Alzheimer disease	http://www.kegg.jp/kegg-bin/show_pathway?+hsa:4722
O75489	hsa:4722	NDUFS3	NADH:ubiquinone oxidoreductase core subunit S3	hsa05016	Huntington disease	http://www.kegg.jp/kegg-bin/show_pathway?+hsa:4722
O75489	hsa:4722	NDUFS3	NADH:ubiquinone oxidoreductase core subunit S3	hsa04723	Retrograde endocannabinoid signaling	http://www.kegg.jp/kegg-bin/show_pathway?+hsa:4722
O75489	hsa:4722	NDUFS3	NADH:ubiquinone oxidoreductase core subunit S3	hsa04714	Thermogenesis	http://www.kegg.jp/kegg-bin/show_pathway?+hsa:4722
O75489	hsa:4722	NDUFS3	NADH:ubiquinone oxidoreductase core subunit S3	hsa04932	Non-alcoholic fatty liver disease (NAFLD)	http://www.kegg.jp/kegg-bin/show_pathway?+hsa:4722
O75489	hsa:4722	NDUFS3	NADH:ubiquinone oxidoreductase core subunit S3	hsa00190	Oxidative phosphorylation	http://www.kegg.jp/kegg-bin/show_pathway?+hsa:4722
O75489	hsa:4722	NDUFS3	NADH:ubiquinone oxidoreductase core subunit S3	hsa05012	Parkinson disease	http://www.kegg.jp/kegg-bin/show_pathway?+hsa:4722
P40261	hsa:4837	NNMT	nicotinamide N-methyltransferase	hsa00760	Nicotinate and nicotinamide metabolism	http://www.kegg.jp/kegg-bin/show_pathway?+hsa:4837
P00403	hsa:4513	COX2	cytochrome c oxidase subunit II	hsa04932	Non-alcoholic fatty liver disease (NAFLD)	http://www.kegg.jp/kegg-bin/show_pathway?+hsa:4513
P00403	hsa:4513	COX2	cytochrome c oxidase subunit II	hsa00190	Oxidative phosphorylation	http://www.kegg.jp/kegg-bin/show_pathway?+hsa:4513
P00403	hsa:4513	COX2	cytochrome c oxidase subunit II	hsa04260	Cardiac muscle contraction	http://www.kegg.jp/kegg-bin/show_pathway?+hsa:4513
P00403	hsa:4513	COX2	cytochrome c oxidase subunit II	hsa05010	Alzheimer disease	http://www.kegg.jp/kegg-bin/show_pathway?+hsa:4513
P00403	hsa:4513	COX2	cytochrome c oxidase subunit II	hsa05016	Huntington disease	http://www.kegg.jp/kegg-bin/show_pathway?+hsa:4513
P00403	hsa:4513	COX2	cytochrome c oxidase subunit II	hsa04714	Thermogenesis	http://www.kegg.jp/kegg-bin/show_pathway?+hsa:4513
P00403	hsa:4513	COX2	cytochrome c oxidase subunit II	hsa05012	Parkinson disease	http://www.kegg.jp/kegg-bin/show_pathway?+hsa:4513
P13073	hsa:1327	COX4I1	cytochrome c oxidase subunit 4I1	hsa05012	Parkinson disease	http://www.kegg.jp/kegg-bin/show_pathway?+hsa:1327
P13073	hsa:1327	COX4I1	cytochrome c oxidase subunit 4I1	hsa05016	Huntington disease	http://www.kegg.jp/kegg-bin/show_pathway?+hsa:1327
P13073	hsa:1327	COX4I1	cytochrome c oxidase subunit 4I1	hsa04260	Cardiac muscle contraction	http://www.kegg.jp/kegg-bin/show_pathway?+hsa:1327
P13073	hsa:1327	COX4I1	cytochrome c oxidase subunit 4I1	hsa05010	Alzheimer disease	http://www.kegg.jp/kegg-bin/show_pathway?+hsa:1327
P13073	hsa:1327	COX4I1	cytochrome c oxidase subunit 4I1	hsa04932	Non-alcoholic fatty liver disease (NAFLD)	http://www.kegg.jp/kegg-bin/show_pathway?+hsa:1327
P13073	hsa:1327	COX4I1	cytochrome c oxidase subunit 4I1	hsa00190	Oxidative phosphorylation	http://www.kegg.jp/kegg-bin/show_pathway?+hsa:1327
P13073	hsa:1327	COX4I1	cytochrome c oxidase subunit 4I1	hsa04714	Thermogenesis	http://www.kegg.jp/kegg-bin/show_pathway?+hsa:1327
Q9Y241	hsa:25994
P07585	hsa:1634	DCN	decorin	hsa04350	TGF-beta signaling pathway	http://www.kegg.jp/kegg-bin/show_pathway?+hsa:1634
P07585	hsa:1634	DCN	decorin	hsa05205	Proteoglycans in cancer	http://www.kegg.jp/kegg-bin/show_pathway?+hsa:1634
Q86UU1	hsa:23187
P52789	hsa:3099	HK2	hexokinase 2	hsa04973	Carbohydrate digestion and absorption	http://www.kegg.jp/kegg-bin/show_pathway?+hsa:3099
P52789	hsa:3099	HK2	hexokinase 2	hsa04930	Type II diabetes mellitus	http://www.kegg.jp/kegg-bin/show_pathway?+hsa:3099
P52789	hsa:3099	HK2	hexokinase 2	hsa00052	Galactose metabolism	http://www.kegg.jp/kegg-bin/show_pathway?+hsa:3099
P52789	hsa:3099	HK2	hexokinase 2	hsa00524	Neomycin, kanamycin and gentamicin biosynthesis	http://www.kegg.jp/kegg-bin/show_pathway?+hsa:3099
P52789	hsa:3099	HK2	hexokinase 2	hsa04066	HIF-1 signaling pathway	http://www.kegg.jp/kegg-bin/show_pathway?+hsa:3099
P52789	hsa:3099	HK2	hexokinase 2	hsa05131	Shigellosis	http://www.kegg.jp/kegg-bin/show_pathway?+hsa:3099
P52789	hsa:3099	HK2	hexokinase 2	hsa04910	Insulin signaling pathway	http://www.kegg.jp/kegg-bin/show_pathway?+hsa:3099
P52789	hsa:3099	HK2	hexokinase 2	hsa00520	Amino sugar and nucleotide sugar metabolism	http://www.kegg.jp/kegg-bin/show_pathway?+hsa:3099
P52789	hsa:3099	HK2	hexokinase 2	hsa00500	Starch and sucrose metabolism	http://www.kegg.jp/kegg-bin/show_pathway?+hsa:3099
P52789	hsa:3099	HK2	hexokinase 2	hsa00051	Fructose and mannose metabolism	http://www.kegg.jp/kegg-bin/show_pathway?+hsa:3099
P52789	hsa:3099	HK2	hexokinase 2	hsa05230	Central carbon metabolism in cancer	http://www.kegg.jp/kegg-bin/show_pathway?+hsa:3099
P52789	hsa:3099	HK2	hexokinase 2	hsa00010	Glycolysis / Gluconeogenesis	http://www.kegg.jp/kegg-bin/show_pathway?+hsa:3099
P20936	hsa:5921	RASA1	RAS p21 protein activator 1	hsa04014	Ras signaling pathway	http://www.kegg.jp/kegg-bin/show_pathway?+hsa:5921
P20936	hsa:5921	RASA1	RAS p21 protein activator 1	hsa04360	Axon guidance	http://www.kegg.jp/kegg-bin/show_pathway?+hsa:5921
P20936	hsa:5921	RASA1	RAS p21 protein activator 1	hsa04010	MAPK signaling pathway	http://www.kegg.jp/kegg-bin/show_pathway?+hsa:5921
Q5T5P2	hsa:56243
Q9H845	hsa:28976
O95299	hsa:4705	NDUFA10	NADH:ubiquinone oxidoreductase subunit A10	hsa04714	Thermogenesis	http://www.kegg.jp/kegg-bin/show_pathway?+hsa:4705
O95299	hsa:4705	NDUFA10	NADH:ubiquinone oxidoreductase subunit A10	hsa00190	Oxidative phosphorylation	http://www.kegg.jp/kegg-bin/show_pathway?+hsa:4705
O95299	hsa:4705	NDUFA10	NADH:ubiquinone oxidoreductase subunit A10	hsa05010	Alzheimer disease	http://www.kegg.jp/kegg-bin/show_pathway?+hsa:4705
O95299	hsa:4705	NDUFA10	NADH:ubiquinone oxidoreductase subunit A10	hsa04932	Non-alcoholic fatty liver disease (NAFLD)	http://www.kegg.jp/kegg-bin/show_pathway?+hsa:4705
O95299	hsa:4705	NDUFA10	NADH:ubiquinone oxidoreductase subunit A10	hsa04723	Retrograde endocannabinoid signaling	http://www.kegg.jp/kegg-bin/show_pathway?+hsa:4705
O95299	hsa:4705	NDUFA10	NADH:ubiquinone oxidoreductase subunit A10	hsa05016	Huntington disease	http://www.kegg.jp/kegg-bin/show_pathway?+hsa:4705
O95299	hsa:4705	NDUFA10	NADH:ubiquinone oxidoreductase subunit A10	hsa05012	Parkinson disease	http://www.kegg.jp/kegg-bin/show_pathway?+hsa:4705
P08195	hsa:6520	SLC3A2	solute carrier family 3 member 2	hsa04974	Protein digestion and absorption	http://www.kegg.jp/kegg-bin/show_pathway?+hsa:6520
P08195	hsa:6520	SLC3A2	solute carrier family 3 member 2	hsa04150	mTOR signaling pathway	http://www.kegg.jp/kegg-bin/show_pathway?+hsa:6520
P08195	hsa:6520	SLC3A2	solute carrier family 3 member 2	hsa04216	Ferroptosis	http://www.kegg.jp/kegg-bin/show_pathway?+hsa:6520
P08559	hsa:5160	PDHA1	pyruvate dehydrogenase E1 subunit alpha 1	hsa04066	HIF-1 signaling pathway	http://www.kegg.jp/kegg-bin/show_pathway?+hsa:5160
P08559	hsa:5160	PDHA1	pyruvate dehydrogenase E1 subunit alpha 1	hsa05230	Central carbon metabolism in cancer	http://www.kegg.jp/kegg-bin/show_pathway?+hsa:5160
P08559	hsa:5160	PDHA1	pyruvate dehydrogenase E1 subunit alpha 1	hsa00020	Citrate cycle (TCA cycle)	http://www.kegg.jp/kegg-bin/show_pathway?+hsa:5160
P08559	hsa:5160	PDHA1	pyruvate dehydrogenase E1 subunit alpha 1	hsa04922	Glucagon signaling pathway	http://www.kegg.jp/kegg-bin/show_pathway?+hsa:5160
P08559	hsa:5160	PDHA1	pyruvate dehydrogenase E1 subunit alpha 1	hsa00010	Glycolysis / Gluconeogenesis	http://www.kegg.jp/kegg-bin/show_pathway?+hsa:5160
P08559	hsa:5160	PDHA1	pyruvate dehydrogenase E1 subunit alpha 1	hsa00620	Pyruvate metabolism	http://www.kegg.jp/kegg-bin/show_pathway?+hsa:5160
Q9H8H3	hsa:25840
P08754	hsa:2773	GNAI3	G protein subunit alpha i3	hsa04916	Melanogenesis	http://www.kegg.jp/kegg-bin/show_pathway?+hsa:2773
P08754	hsa:2773	GNAI3	G protein subunit alpha i3	hsa05142	Chagas disease (American trypanosomiasis)	http://www.kegg.jp/kegg-bin/show_pathway?+hsa:2773
P08754	hsa:2773	GNAI3	G protein subunit alpha i3	hsa04022	cGMP-PKG signaling pathway	http://www.kegg.jp/kegg-bin/show_pathway?+hsa:2773
P08754	hsa:2773	GNAI3	G protein subunit alpha i3	hsa04934	Cushing syndrome	http://www.kegg.jp/kegg-bin/show_pathway?+hsa:2773
P08754	hsa:2773	GNAI3	G protein subunit alpha i3	hsa05163	Human cytomegalovirus infection	http://www.kegg.jp/kegg-bin/show_pathway?+hsa:2773
P08754	hsa:2773	GNAI3	G protein subunit alpha i3	hsa04670	Leukocyte transendothelial migration	http://www.kegg.jp/kegg-bin/show_pathway?+hsa:2773
P08754	hsa:2773	GNAI3	G protein subunit alpha i3	hsa04071	Sphingolipid signaling pathway	http://www.kegg.jp/kegg-bin/show_pathway?+hsa:2773
P08754	hsa:2773	GNAI3	G protein subunit alpha i3	hsa04921	Oxytocin signaling pathway	http://www.kegg.jp/kegg-bin/show_pathway?+hsa:2773
P08754	hsa:2773	GNAI3	G protein subunit alpha i3	hsa04062	Chemokine signaling pathway	http://www.kegg.jp/kegg-bin/show_pathway?+hsa:2773
P08754	hsa:2773	GNAI3	G protein subunit alpha i3	hsa04724	Glutamatergic synapse	http://www.kegg.jp/kegg-bin/show_pathway?+hsa:2773
P08754	hsa:2773	GNAI3	G protein subunit alpha i3	hsa04914	Progesterone-mediated oocyte maturation	http://www.kegg.jp/kegg-bin/show_pathway?+hsa:2773
P08754	hsa:2773	GNAI3	G protein subunit alpha i3	hsa05145	Toxoplasmosis	http://www.kegg.jp/kegg-bin/show_pathway?+hsa:2773
P08754	hsa:2773	GNAI3	G protein subunit alpha i3	hsa04726	Serotonergic synapse	http://www.kegg.jp/kegg-bin/show_pathway?+hsa:2773
P08754	hsa:2773	GNAI3	G protein subunit alpha i3	hsa05200	Pathways in cancer	http://www.kegg.jp/kegg-bin/show_pathway?+hsa:2773
P08754	hsa:2773	GNAI3	G protein subunit alpha i3	hsa04915	Estrogen signaling pathway	http://www.kegg.jp/kegg-bin/show_pathway?+hsa:2773
P08754	hsa:2773	GNAI3	G protein subunit alpha i3	hsa04727	GABAergic synapse	http://www.kegg.jp/kegg-bin/show_pathway?+hsa:2773
P08754	hsa:2773	GNAI3	G protein subunit alpha i3	hsa04261	Adrenergic signaling in cardiomyocytes	http://www.kegg.jp/kegg-bin/show_pathway?+hsa:2773
P08754	hsa:2773	GNAI3	G protein subunit alpha i3	hsa04971	Gastric acid secretion	http://www.kegg.jp/kegg-bin/show_pathway?+hsa:2773
P08754	hsa:2773	GNAI3	G protein subunit alpha i3	hsa05030	Cocaine addiction	http://www.kegg.jp/kegg-bin/show_pathway?+hsa:2773
P08754	hsa:2773	GNAI3	G protein subunit alpha i3	hsa04928	Parathyroid hormone synthesis, secretion and action	http://www.kegg.jp/kegg-bin/show_pathway?+hsa:2773
P08754	hsa:2773	GNAI3	G protein subunit alpha i3	hsa05034	Alcoholism	http://www.kegg.jp/kegg-bin/show_pathway?+hsa:2773
P08754	hsa:2773	GNAI3	G protein subunit alpha i3	hsa05032	Morphine addiction	http://www.kegg.jp/kegg-bin/show_pathway?+hsa:2773
P08754	hsa:2773	GNAI3	G protein subunit alpha i3	hsa04730	Long-term depression	http://www.kegg.jp/kegg-bin/show_pathway?+hsa:2773
P08754	hsa:2773	GNAI3	G protein subunit alpha i3	hsa05133	Pertussis	http://www.kegg.jp/kegg-bin/show_pathway?+hsa:2773
P08754	hsa:2773	GNAI3	G protein subunit alpha i3	hsa04371	Apelin signaling pathway	http://www.kegg.jp/kegg-bin/show_pathway?+hsa:2773
P08754	hsa:2773	GNAI3	G protein subunit alpha i3	hsa04540	Gap junction	http://www.kegg.jp/kegg-bin/show_pathway?+hsa:2773
P08754	hsa:2773	GNAI3	G protein subunit alpha i3	hsa04728	Dopaminergic synapse	http://www.kegg.jp/kegg-bin/show_pathway?+hsa:2773
P08754	hsa:2773	GNAI3	G protein subunit alpha i3	hsa04611	Platelet activation	http://www.kegg.jp/kegg-bin/show_pathway?+hsa:2773
P08754	hsa:2773	GNAI3	G protein subunit alpha i3	hsa04024	cAMP signaling pathway	http://www.kegg.jp/kegg-bin/show_pathway?+hsa:2773
P08754	hsa:2773	GNAI3	G protein subunit alpha i3	hsa05170	Human immunodeficiency virus 1 infection	http://www.kegg.jp/kegg-bin/show_pathway?+hsa:2773
P08754	hsa:2773	GNAI3	G protein subunit alpha i3	hsa04713	Circadian entrainment	http://www.kegg.jp/kegg-bin/show_pathway?+hsa:2773
P08754	hsa:2773	GNAI3	G protein subunit alpha i3	hsa04935	Growth hormone synthesis, secretion and action	http://www.kegg.jp/kegg-bin/show_pathway?+hsa:2773
P08754	hsa:2773	GNAI3	G protein subunit alpha i3	hsa04924	Renin secretion	http://www.kegg.jp/kegg-bin/show_pathway?+hsa:2773
P08754	hsa:2773	GNAI3	G protein subunit alpha i3	hsa04723	Retrograde endocannabinoid signaling	http://www.kegg.jp/kegg-bin/show_pathway?+hsa:2773
P08754	hsa:2773	GNAI3	G protein subunit alpha i3	hsa04360	Axon guidance	http://www.kegg.jp/kegg-bin/show_pathway?+hsa:2773
P08754	hsa:2773	GNAI3	G protein subunit alpha i3	hsa04725	Cholinergic synapse	http://www.kegg.jp/kegg-bin/show_pathway?+hsa:2773
P08754	hsa:2773	GNAI3	G protein subunit alpha i3	hsa05012	Parkinson disease	http://www.kegg.jp/kegg-bin/show_pathway?+hsa:2773
P08754	hsa:2773	GNAI3	G protein subunit alpha i3	hsa04015	Rap1 signaling pathway	http://www.kegg.jp/kegg-bin/show_pathway?+hsa:2773
P08754	hsa:2773	GNAI3	G protein subunit alpha i3	hsa04923	Regulation of lipolysis in adipocytes	http://www.kegg.jp/kegg-bin/show_pathway?+hsa:2773
P08754	hsa:2773	GNAI3	G protein subunit alpha i3	hsa04926	Relaxin signaling pathway	http://www.kegg.jp/kegg-bin/show_pathway?+hsa:2773
P35613	hsa:682
Q13428	hsa:6949	TCOF1	treacle ribosome biogenesis factor 1	hsa03008	Ribosome biogenesis in eukaryotes	http://www.kegg.jp/kegg-bin/show_pathway?+hsa:6949
P46734	hsa:5606	MAP2K3	mitogen-activated protein kinase kinase 3	hsa05161	Hepatitis B	http://www.kegg.jp/kegg-bin/show_pathway?+hsa:5606
P46734	hsa:5606	MAP2K3	mitogen-activated protein kinase kinase 3	hsa04664	Fc epsilon RI signaling pathway	http://www.kegg.jp/kegg-bin/show_pathway?+hsa:5606
P46734	hsa:5606	MAP2K3	mitogen-activated protein kinase kinase 3	hsa04750	Inflammatory mediator regulation of TRP channels	http://www.kegg.jp/kegg-bin/show_pathway?+hsa:5606
P46734	hsa:5606	MAP2K3	mitogen-activated protein kinase kinase 3	hsa04714	Thermogenesis	http://www.kegg.jp/kegg-bin/show_pathway?+hsa:5606
P46734	hsa:5606	MAP2K3	mitogen-activated protein kinase kinase 3	hsa04620	Toll-like receptor signaling pathway	http://www.kegg.jp/kegg-bin/show_pathway?+hsa:5606
P46734	hsa:5606	MAP2K3	mitogen-activated protein kinase kinase 3	hsa04218	Cellular senescence	http://www.kegg.jp/kegg-bin/show_pathway?+hsa:5606
P46734	hsa:5606	MAP2K3	mitogen-activated protein kinase kinase 3	hsa04015	Rap1 signaling pathway	http://www.kegg.jp/kegg-bin/show_pathway?+hsa:5606
P46734	hsa:5606	MAP2K3	mitogen-activated protein kinase kinase 3	hsa05170	Human immunodeficiency virus 1 infection	http://www.kegg.jp/kegg-bin/show_pathway?+hsa:5606
P46734	hsa:5606	MAP2K3	mitogen-activated protein kinase kinase 3	hsa05014	Amyotrophic lateral sclerosis (ALS)	http://www.kegg.jp/kegg-bin/show_pathway?+hsa:5606
P46734	hsa:5606	MAP2K3	mitogen-activated protein kinase kinase 3	hsa05132	Salmonella infection	http://www.kegg.jp/kegg-bin/show_pathway?+hsa:5606
P46734	hsa:5606	MAP2K3	mitogen-activated protein kinase kinase 3	hsa04668	TNF signaling pathway	http://www.kegg.jp/kegg-bin/show_pathway?+hsa:5606
P46734	hsa:5606	MAP2K3	mitogen-activated protein kinase kinase 3	hsa04010	MAPK signaling pathway	http://www.kegg.jp/kegg-bin/show_pathway?+hsa:5606
P46734	hsa:5606	MAP2K3	mitogen-activated protein kinase kinase 3	hsa04935	Growth hormone synthesis, secretion and action	http://www.kegg.jp/kegg-bin/show_pathway?+hsa:5606
P46734	hsa:5606	MAP2K3	mitogen-activated protein kinase kinase 3	hsa05145	Toxoplasmosis	http://www.kegg.jp/kegg-bin/show_pathway?+hsa:5606
P46734	hsa:5606	MAP2K3	mitogen-activated protein kinase kinase 3	hsa04912	GnRH signaling pathway	http://www.kegg.jp/kegg-bin/show_pathway?+hsa:5606
P46734	hsa:5606	MAP2K3	mitogen-activated protein kinase kinase 3	hsa05169	Epstein-Barr virus infection	http://www.kegg.jp/kegg-bin/show_pathway?+hsa:5606
P46734	hsa:5606	MAP2K3	mitogen-activated protein kinase kinase 3	hsa05135	Yersinia infection	http://www.kegg.jp/kegg-bin/show_pathway?+hsa:5606
P46734	hsa:5606	MAP2K3	mitogen-activated protein kinase kinase 3	hsa05235	PD-L1 expression and PD-1 checkpoint pathway in cancer	http://www.kegg.jp/kegg-bin/show_pathway?+hsa:5606
P14406	hsa:1347	COX7A2	cytochrome c oxidase subunit 7A2	hsa05016	Huntington disease	http://www.kegg.jp/kegg-bin/show_pathway?+hsa:1347
P14406	hsa:1347	COX7A2	cytochrome c oxidase subunit 7A2	hsa00190	Oxidative phosphorylation	http://www.kegg.jp/kegg-bin/show_pathway?+hsa:1347
P14406	hsa:1347	COX7A2	cytochrome c oxidase subunit 7A2	hsa04260	Cardiac muscle contraction	http://www.kegg.jp/kegg-bin/show_pathway?+hsa:1347
P14406	hsa:1347	COX7A2	cytochrome c oxidase subunit 7A2	hsa05012	Parkinson disease	http://www.kegg.jp/kegg-bin/show_pathway?+hsa:1347
P14406	hsa:1347	COX7A2	cytochrome c oxidase subunit 7A2	hsa04932	Non-alcoholic fatty liver disease (NAFLD)	http://www.kegg.jp/kegg-bin/show_pathway?+hsa:1347
P14406	hsa:1347	COX7A2	cytochrome c oxidase subunit 7A2	hsa04714	Thermogenesis	http://www.kegg.jp/kegg-bin/show_pathway?+hsa:1347
P14406	hsa:1347	COX7A2	cytochrome c oxidase subunit 7A2	hsa05010	Alzheimer disease	http://www.kegg.jp/kegg-bin/show_pathway?+hsa:1347
Q6ZMR3	hsa:160287	LDHAL6A	lactate dehydrogenase A like 6A	hsa00270	Cysteine and methionine metabolism	http://www.kegg.jp/kegg-bin/show_pathway?+hsa:160287
Q6ZMR3	hsa:160287	LDHAL6A	lactate dehydrogenase A like 6A	hsa00010	Glycolysis / Gluconeogenesis	http://www.kegg.jp/kegg-bin/show_pathway?+hsa:160287
Q6ZMR3	hsa:160287	LDHAL6A	lactate dehydrogenase A like 6A	hsa00640	Propanoate metabolism	http://www.kegg.jp/kegg-bin/show_pathway?+hsa:160287
Q6ZMR3	hsa:160287	LDHAL6A	lactate dehydrogenase A like 6A	hsa04066	HIF-1 signaling pathway	http://www.kegg.jp/kegg-bin/show_pathway?+hsa:160287
Q6ZMR3	hsa:160287	LDHAL6A	lactate dehydrogenase A like 6A	hsa05230	Central carbon metabolism in cancer	http://www.kegg.jp/kegg-bin/show_pathway?+hsa:160287
Q6ZMR3	hsa:160287	LDHAL6A	lactate dehydrogenase A like 6A	hsa00620	Pyruvate metabolism	http://www.kegg.jp/kegg-bin/show_pathway?+hsa:160287
Q6ZMR3	hsa:160287	LDHAL6A	lactate dehydrogenase A like 6A	hsa04922	Glucagon signaling pathway	http://www.kegg.jp/kegg-bin/show_pathway?+hsa:160287
Q02750	hsa:5604	MAP2K1	mitogen-activated protein kinase kinase 1	hsa05224	Breast cancer	http://www.kegg.jp/kegg-bin/show_pathway?+hsa:5604
Q02750	hsa:5604	MAP2K1	mitogen-activated protein kinase kinase 1	hsa04666	Fc gamma R-mediated phagocytosis	http://www.kegg.jp/kegg-bin/show_pathway?+hsa:5604
Q02750	hsa:5604	MAP2K1	mitogen-activated protein kinase kinase 1	hsa04935	Growth hormone synthesis, secretion and action	http://www.kegg.jp/kegg-bin/show_pathway?+hsa:5604
Q02750	hsa:5604	MAP2K1	mitogen-activated protein kinase kinase 1	hsa05223	Non-small cell lung cancer	http://www.kegg.jp/kegg-bin/show_pathway?+hsa:5604
Q02750	hsa:5604	MAP2K1	mitogen-activated protein kinase kinase 1	hsa05214	Glioma	http://www.kegg.jp/kegg-bin/show_pathway?+hsa:5604
Q02750	hsa:5604	MAP2K1	mitogen-activated protein kinase kinase 1	hsa05211	Renal cell carcinoma	http://www.kegg.jp/kegg-bin/show_pathway?+hsa:5604
Q02750	hsa:5604	MAP2K1	mitogen-activated protein kinase kinase 1	hsa04910	Insulin signaling pathway	http://www.kegg.jp/kegg-bin/show_pathway?+hsa:5604
Q02750	hsa:5604	MAP2K1	mitogen-activated protein kinase kinase 1	hsa05230	Central carbon metabolism in cancer	http://www.kegg.jp/kegg-bin/show_pathway?+hsa:5604
Q02750	hsa:5604	MAP2K1	mitogen-activated protein kinase kinase 1	hsa04722	Neurotrophin signaling pathway	http://www.kegg.jp/kegg-bin/show_pathway?+hsa:5604
Q02750	hsa:5604	MAP2K1	mitogen-activated protein kinase kinase 1	hsa04810	Regulation of actin cytoskeleton	http://www.kegg.jp/kegg-bin/show_pathway?+hsa:5604
Q02750	hsa:5604	MAP2K1	mitogen-activated protein kinase kinase 1	hsa04150	mTOR signaling pathway	http://www.kegg.jp/kegg-bin/show_pathway?+hsa:5604
Q02750	hsa:5604	MAP2K1	mitogen-activated protein kinase kinase 1	hsa04915	Estrogen signaling pathway	http://www.kegg.jp/kegg-bin/show_pathway?+hsa:5604
Q02750	hsa:5604	MAP2K1	mitogen-activated protein kinase kinase 1	hsa05205	Proteoglycans in cancer	http://www.kegg.jp/kegg-bin/show_pathway?+hsa:5604
Q02750	hsa:5604	MAP2K1	mitogen-activated protein kinase kinase 1	hsa04114	Oocyte meiosis	http://www.kegg.jp/kegg-bin/show_pathway?+hsa:5604
Q02750	hsa:5604	MAP2K1	mitogen-activated protein kinase kinase 1	hsa04928	Parathyroid hormone synthesis, secretion and action	http://www.kegg.jp/kegg-bin/show_pathway?+hsa:5604
Q02750	hsa:5604	MAP2K1	mitogen-activated protein kinase kinase 1	hsa05163	Human cytomegalovirus infection	http://www.kegg.jp/kegg-bin/show_pathway?+hsa:5604
Q02750	hsa:5604	MAP2K1	mitogen-activated protein kinase kinase 1	hsa04022	cGMP-PKG signaling pathway	http://www.kegg.jp/kegg-bin/show_pathway?+hsa:5604
Q02750	hsa:5604	MAP2K1	mitogen-activated protein kinase kinase 1	hsa01522	Endocrine resistance	http://www.kegg.jp/kegg-bin/show_pathway?+hsa:5604
Q02750	hsa:5604	MAP2K1	mitogen-activated protein kinase kinase 1	hsa05200	Pathways in cancer	http://www.kegg.jp/kegg-bin/show_pathway?+hsa:5604
Q02750	hsa:5604	MAP2K1	mitogen-activated protein kinase kinase 1	hsa05235	PD-L1 expression and PD-1 checkpoint pathway in cancer	http://www.kegg.jp/kegg-bin/show_pathway?+hsa:5604
Q02750	hsa:5604	MAP2K1	mitogen-activated protein kinase kinase 1	hsa05132	Salmonella infection	http://www.kegg.jp/kegg-bin/show_pathway?+hsa:5604
Q02750	hsa:5604	MAP2K1	mitogen-activated protein kinase kinase 1	hsa04371	Apelin signaling pathway	http://www.kegg.jp/kegg-bin/show_pathway?+hsa:5604
Q02750	hsa:5604	MAP2K1	mitogen-activated protein kinase kinase 1	hsa05020	Prion diseases	http://www.kegg.jp/kegg-bin/show_pathway?+hsa:5604
Q02750	hsa:5604	MAP2K1	mitogen-activated protein kinase kinase 1	hsa04660	T cell receptor signaling pathway	http://www.kegg.jp/kegg-bin/show_pathway?+hsa:5604
Q02750	hsa:5604	MAP2K1	mitogen-activated protein kinase kinase 1	hsa04010	MAPK signaling pathway	http://www.kegg.jp/kegg-bin/show_pathway?+hsa:5604
Q02750	hsa:5604	MAP2K1	mitogen-activated protein kinase kinase 1	hsa04650	Natural killer cell mediated cytotoxicity	http://www.kegg.jp/kegg-bin/show_pathway?+hsa:5604
Q02750	hsa:5604	MAP2K1	mitogen-activated protein kinase kinase 1	hsa04066	HIF-1 signaling pathway	http://www.kegg.jp/kegg-bin/show_pathway?+hsa:5604
Q02750	hsa:5604	MAP2K1	mitogen-activated protein kinase kinase 1	hsa05216	Thyroid cancer	http://www.kegg.jp/kegg-bin/show_pathway?+hsa:5604
Q02750	hsa:5604	MAP2K1	mitogen-activated protein kinase kinase 1	hsa04510	Focal adhesion	http://www.kegg.jp/kegg-bin/show_pathway?+hsa:5604
Q02750	hsa:5604	MAP2K1	mitogen-activated protein kinase kinase 1	hsa04730	Long-term depression	http://www.kegg.jp/kegg-bin/show_pathway?+hsa:5604
Q02750	hsa:5604	MAP2K1	mitogen-activated protein kinase kinase 1	hsa04912	GnRH signaling pathway	http://www.kegg.jp/kegg-bin/show_pathway?+hsa:5604
Q02750	hsa:5604	MAP2K1	mitogen-activated protein kinase kinase 1	hsa04926	Relaxin signaling pathway	http://www.kegg.jp/kegg-bin/show_pathway?+hsa:5604
Q02750	hsa:5604	MAP2K1	mitogen-activated protein kinase kinase 1	hsa04140	Autophagy - animal	http://www.kegg.jp/kegg-bin/show_pathway?+hsa:5604
Q02750	hsa:5604	MAP2K1	mitogen-activated protein kinase kinase 1	hsa04151	PI3K-Akt signaling pathway	http://www.kegg.jp/kegg-bin/show_pathway?+hsa:5604
Q02750	hsa:5604	MAP2K1	mitogen-activated protein kinase kinase 1	hsa04210	Apoptosis	http://www.kegg.jp/kegg-bin/show_pathway?+hsa:5604
Q02750	hsa:5604	MAP2K1	mitogen-activated protein kinase kinase 1	hsa04270	Vascular smooth muscle contraction	http://www.kegg.jp/kegg-bin/show_pathway?+hsa:5604
Q02750	hsa:5604	MAP2K1	mitogen-activated protein kinase kinase 1	hsa05170	Human immunodeficiency virus 1 infection	http://www.kegg.jp/kegg-bin/show_pathway?+hsa:5604
Q02750	hsa:5604	MAP2K1	mitogen-activated protein kinase kinase 1	hsa05220	Chronic myeloid leukemia	http://www.kegg.jp/kegg-bin/show_pathway?+hsa:5604
Q02750	hsa:5604	MAP2K1	mitogen-activated protein kinase kinase 1	hsa05225	Hepatocellular carcinoma	http://www.kegg.jp/kegg-bin/show_pathway?+hsa:5604
Q02750	hsa:5604	MAP2K1	mitogen-activated protein kinase kinase 1	hsa05165	Human papillomavirus infection	http://www.kegg.jp/kegg-bin/show_pathway?+hsa:5604
Q02750	hsa:5604	MAP2K1	mitogen-activated protein kinase kinase 1	hsa04071	Sphingolipid signaling pathway	http://www.kegg.jp/kegg-bin/show_pathway?+hsa:5604
Q02750	hsa:5604	MAP2K1	mitogen-activated protein kinase kinase 1	hsa04720	Long-term potentiation	http://www.kegg.jp/kegg-bin/show_pathway?+hsa:5604
Q02750	hsa:5604	MAP2K1	mitogen-activated protein kinase kinase 1	hsa04012	ErbB signaling pathway	http://www.kegg.jp/kegg-bin/show_pathway?+hsa:5604
Q02750	hsa:5604	MAP2K1	mitogen-activated protein kinase kinase 1	hsa04014	Ras signaling pathway	http://www.kegg.jp/kegg-bin/show_pathway?+hsa:5604
Q02750	hsa:5604	MAP2K1	mitogen-activated protein kinase kinase 1	hsa05167	Kaposi sarcoma-associated herpesvirus infection	http://www.kegg.jp/kegg-bin/show_pathway?+hsa:5604
Q02750	hsa:5604	MAP2K1	mitogen-activated protein kinase kinase 1	hsa04725	Cholinergic synapse	http://www.kegg.jp/kegg-bin/show_pathway?+hsa:5604
Q02750	hsa:5604	MAP2K1	mitogen-activated protein kinase kinase 1	hsa01521	EGFR tyrosine kinase inhibitor resistance	http://www.kegg.jp/kegg-bin/show_pathway?+hsa:5604
Q02750	hsa:5604	MAP2K1	mitogen-activated protein kinase kinase 1	hsa05219	Bladder cancer	http://www.kegg.jp/kegg-bin/show_pathway?+hsa:5604
Q02750	hsa:5604	MAP2K1	mitogen-activated protein kinase kinase 1	hsa05226	Gastric cancer	http://www.kegg.jp/kegg-bin/show_pathway?+hsa:5604
Q02750	hsa:5604	MAP2K1	mitogen-activated protein kinase kinase 1	hsa05010	Alzheimer disease	http://www.kegg.jp/kegg-bin/show_pathway?+hsa:5604
Q02750	hsa:5604	MAP2K1	mitogen-activated protein kinase kinase 1	hsa04726	Serotonergic synapse	http://www.kegg.jp/kegg-bin/show_pathway?+hsa:5604
Q02750	hsa:5604	MAP2K1	mitogen-activated protein kinase kinase 1	hsa05034	Alcoholism	http://www.kegg.jp/kegg-bin/show_pathway?+hsa:5604
Q02750	hsa:5604	MAP2K1	mitogen-activated protein kinase kinase 1	hsa04068	FoxO signaling pathway	http://www.kegg.jp/kegg-bin/show_pathway?+hsa:5604
Q02750	hsa:5604	MAP2K1	mitogen-activated protein kinase kinase 1	hsa04380	Osteoclast differentiation	http://www.kegg.jp/kegg-bin/show_pathway?+hsa:5604
Q02750	hsa:5604	MAP2K1	mitogen-activated protein kinase kinase 1	hsa04370	VEGF signaling pathway	http://www.kegg.jp/kegg-bin/show_pathway?+hsa:5604
Q02750	hsa:5604	MAP2K1	mitogen-activated protein kinase kinase 1	hsa04921	Oxytocin signaling pathway	http://www.kegg.jp/kegg-bin/show_pathway?+hsa:5604
Q02750	hsa:5604	MAP2K1	mitogen-activated protein kinase kinase 1	hsa04072	Phospholipase D signaling pathway	http://www.kegg.jp/kegg-bin/show_pathway?+hsa:5604
Q02750	hsa:5604	MAP2K1	mitogen-activated protein kinase kinase 1	hsa04929	GnRH secretion	http://www.kegg.jp/kegg-bin/show_pathway?+hsa:5604
Q02750	hsa:5604	MAP2K1	mitogen-activated protein kinase kinase 1	hsa05160	Hepatitis C	http://www.kegg.jp/kegg-bin/show_pathway?+hsa:5604
Q02750	hsa:5604	MAP2K1	mitogen-activated protein kinase kinase 1	hsa05164	Influenza A	http://www.kegg.jp/kegg-bin/show_pathway?+hsa:5604
Q02750	hsa:5604	MAP2K1	mitogen-activated protein kinase kinase 1	hsa05215	Prostate cancer	http://www.kegg.jp/kegg-bin/show_pathway?+hsa:5604
Q02750	hsa:5604	MAP2K1	mitogen-activated protein kinase kinase 1	hsa04062	Chemokine signaling pathway	http://www.kegg.jp/kegg-bin/show_pathway?+hsa:5604
Q02750	hsa:5604	MAP2K1	mitogen-activated protein kinase kinase 1	hsa05231	Choline metabolism in cancer	http://www.kegg.jp/kegg-bin/show_pathway?+hsa:5604
Q02750	hsa:5604	MAP2K1	mitogen-activated protein kinase kinase 1	hsa05218	Melanoma	http://www.kegg.jp/kegg-bin/show_pathway?+hsa:5604
Q02750	hsa:5604	MAP2K1	mitogen-activated protein kinase kinase 1	hsa05210	Colorectal cancer	http://www.kegg.jp/kegg-bin/show_pathway?+hsa:5604
Q02750	hsa:5604	MAP2K1	mitogen-activated protein kinase kinase 1	hsa04550	Signaling pathways regulating pluripotency of stem cells	http://www.kegg.jp/kegg-bin/show_pathway?+hsa:5604
Q02750	hsa:5604	MAP2K1	mitogen-activated protein kinase kinase 1	hsa04916	Melanogenesis	http://www.kegg.jp/kegg-bin/show_pathway?+hsa:5604
Q02750	hsa:5604	MAP2K1	mitogen-activated protein kinase kinase 1	hsa04015	Rap1 signaling pathway	http://www.kegg.jp/kegg-bin/show_pathway?+hsa:5604
Q02750	hsa:5604	MAP2K1	mitogen-activated protein kinase kinase 1	hsa05221	Acute myeloid leukemia	http://www.kegg.jp/kegg-bin/show_pathway?+hsa:5604
Q02750	hsa:5604	MAP2K1	mitogen-activated protein kinase kinase 1	hsa05166	Human T-cell leukemia virus 1 infection	http://www.kegg.jp/kegg-bin/show_pathway?+hsa:5604
Q02750	hsa:5604	MAP2K1	mitogen-activated protein kinase kinase 1	hsa04917	Prolactin signaling pathway	http://www.kegg.jp/kegg-bin/show_pathway?+hsa:5604
Q02750	hsa:5604	MAP2K1	mitogen-activated protein kinase kinase 1	hsa04620	Toll-like receptor signaling pathway	http://www.kegg.jp/kegg-bin/show_pathway?+hsa:5604
Q02750	hsa:5604	MAP2K1	mitogen-activated protein kinase kinase 1	hsa04024	cAMP signaling pathway	http://www.kegg.jp/kegg-bin/show_pathway?+hsa:5604
Q02750	hsa:5604	MAP2K1	mitogen-activated protein kinase kinase 1	hsa04919	Thyroid hormone signaling pathway	http://www.kegg.jp/kegg-bin/show_pathway?+hsa:5604
Q02750	hsa:5604	MAP2K1	mitogen-activated protein kinase kinase 1	hsa05206	MicroRNAs in cancer	http://www.kegg.jp/kegg-bin/show_pathway?+hsa:5604
Q02750	hsa:5604	MAP2K1	mitogen-activated protein kinase kinase 1	hsa04540	Gap junction	http://www.kegg.jp/kegg-bin/show_pathway?+hsa:5604
Q02750	hsa:5604	MAP2K1	mitogen-activated protein kinase kinase 1	hsa04218	Cellular senescence	http://www.kegg.jp/kegg-bin/show_pathway?+hsa:5604
Q02750	hsa:5604	MAP2K1	mitogen-activated protein kinase kinase 1	hsa04662	B cell receptor signaling pathway	http://www.kegg.jp/kegg-bin/show_pathway?+hsa:5604
Q02750	hsa:5604	MAP2K1	mitogen-activated protein kinase kinase 1	hsa04914	Progesterone-mediated oocyte maturation	http://www.kegg.jp/kegg-bin/show_pathway?+hsa:5604
Q02750	hsa:5604	MAP2K1	mitogen-activated protein kinase kinase 1	hsa04934	Cushing syndrome	http://www.kegg.jp/kegg-bin/show_pathway?+hsa:5604
Q02750	hsa:5604	MAP2K1	mitogen-activated protein kinase kinase 1	hsa04664	Fc epsilon RI signaling pathway	http://www.kegg.jp/kegg-bin/show_pathway?+hsa:5604
Q02750	hsa:5604	MAP2K1	mitogen-activated protein kinase kinase 1	hsa04668	TNF signaling pathway	http://www.kegg.jp/kegg-bin/show_pathway?+hsa:5604
Q02750	hsa:5604	MAP2K1	mitogen-activated protein kinase kinase 1	hsa05135	Yersinia infection	http://www.kegg.jp/kegg-bin/show_pathway?+hsa:5604
Q02750	hsa:5604	MAP2K1	mitogen-activated protein kinase kinase 1	hsa05212	Pancreatic cancer	http://www.kegg.jp/kegg-bin/show_pathway?+hsa:5604
Q02750	hsa:5604	MAP2K1	mitogen-activated protein kinase kinase 1	hsa05161	Hepatitis B	http://www.kegg.jp/kegg-bin/show_pathway?+hsa:5604
Q02750	hsa:5604	MAP2K1	mitogen-activated protein kinase kinase 1	hsa05213	Endometrial cancer	http://www.kegg.jp/kegg-bin/show_pathway?+hsa:5604
P43155	hsa:1384	CRAT	carnitine O-acetyltransferase	hsa04146	Peroxisome	http://www.kegg.jp/kegg-bin/show_pathway?+hsa:1384
P36551	hsa:1371	CPOX	coproporphyrinogen oxidase	hsa00860	Porphyrin and chlorophyll metabolism	http://www.kegg.jp/kegg-bin/show_pathway?+hsa:1371
P35914	hsa:3155	HMGCL	3-hydroxy-3-methylglutaryl-CoA lyase	hsa00280	Valine, leucine and isoleucine degradation	http://www.kegg.jp/kegg-bin/show_pathway?+hsa:3155
P35914	hsa:3155	HMGCL	3-hydroxy-3-methylglutaryl-CoA lyase	hsa00072	Synthesis and degradation of ketone bodies	http://www.kegg.jp/kegg-bin/show_pathway?+hsa:3155
P35914	hsa:3155	HMGCL	3-hydroxy-3-methylglutaryl-CoA lyase	hsa00650	Butanoate metabolism	http://www.kegg.jp/kegg-bin/show_pathway?+hsa:3155
P35914	hsa:3155	HMGCL	3-hydroxy-3-methylglutaryl-CoA lyase	hsa04146	Peroxisome	http://www.kegg.jp/kegg-bin/show_pathway?+hsa:3155
Q02252	hsa:4329	ALDH6A1	aldehyde dehydrogenase 6 family member A1	hsa00280	Valine, leucine and isoleucine degradation	http://www.kegg.jp/kegg-bin/show_pathway?+hsa:4329
Q02252	hsa:4329	ALDH6A1	aldehyde dehydrogenase 6 family member A1	hsa00562	Inositol phosphate metabolism	http://www.kegg.jp/kegg-bin/show_pathway?+hsa:4329
Q02252	hsa:4329	ALDH6A1	aldehyde dehydrogenase 6 family member A1	hsa00410	beta-Alanine metabolism	http://www.kegg.jp/kegg-bin/show_pathway?+hsa:4329
Q02252	hsa:4329	ALDH6A1	aldehyde dehydrogenase 6 family member A1	hsa00640	Propanoate metabolism	http://www.kegg.jp/kegg-bin/show_pathway?+hsa:4329
P15104	hsa:2752	GLUL	glutamate-ammonia ligase	hsa00910	Nitrogen metabolism	http://www.kegg.jp/kegg-bin/show_pathway?+hsa:2752
P15104	hsa:2752	GLUL	glutamate-ammonia ligase	hsa04217	Necroptosis	http://www.kegg.jp/kegg-bin/show_pathway?+hsa:2752
P15104	hsa:2752	GLUL	glutamate-ammonia ligase	hsa00250	Alanine, aspartate and glutamate metabolism	http://www.kegg.jp/kegg-bin/show_pathway?+hsa:2752
P15104	hsa:2752	GLUL	glutamate-ammonia ligase	hsa04727	GABAergic synapse	http://www.kegg.jp/kegg-bin/show_pathway?+hsa:2752
P15104	hsa:2752	GLUL	glutamate-ammonia ligase	hsa00220	Arginine biosynthesis	http://www.kegg.jp/kegg-bin/show_pathway?+hsa:2752
P15104	hsa:2752	GLUL	glutamate-ammonia ligase	hsa00630	Glyoxylate and dicarboxylate metabolism	http://www.kegg.jp/kegg-bin/show_pathway?+hsa:2752
P15104	hsa:2752	GLUL	glutamate-ammonia ligase	hsa04724	Glutamatergic synapse	http://www.kegg.jp/kegg-bin/show_pathway?+hsa:2752
Q92597	hsa:10397
P84243	hsa:3020	H3-3A	H3.3 histone A	hsa05131	Shigellosis	http://www.kegg.jp/kegg-bin/show_pathway?+hsa:3020
P84243	hsa:3020	H3-3A	H3.3 histone A	hsa05322	Systemic lupus erythematosus	http://www.kegg.jp/kegg-bin/show_pathway?+hsa:3020
P84243	hsa:3020	H3-3A	H3.3 histone A	hsa05034	Alcoholism	http://www.kegg.jp/kegg-bin/show_pathway?+hsa:3020
P84243	hsa:3020	H3-3A	H3.3 histone A	hsa05202	Transcriptional misregulation in cancer	http://www.kegg.jp/kegg-bin/show_pathway?+hsa:3020
Q9H6R3	hsa:79611	ACSS3	acyl-CoA synthetase short chain family member 3	hsa00640	Propanoate metabolism	http://www.kegg.jp/kegg-bin/show_pathway?+hsa:79611
P21397	hsa:4128	MAOA	monoamine oxidase A	hsa05030	Cocaine addiction	http://www.kegg.jp/kegg-bin/show_pathway?+hsa:4128
P21397	hsa:4128	MAOA	monoamine oxidase A	hsa05034	Alcoholism	http://www.kegg.jp/kegg-bin/show_pathway?+hsa:4128
P21397	hsa:4128	MAOA	monoamine oxidase A	hsa00330	Arginine and proline metabolism	http://www.kegg.jp/kegg-bin/show_pathway?+hsa:4128
P21397	hsa:4128	MAOA	monoamine oxidase A	hsa00260	Glycine, serine and threonine metabolism	http://www.kegg.jp/kegg-bin/show_pathway?+hsa:4128
P21397	hsa:4128	MAOA	monoamine oxidase A	hsa04728	Dopaminergic synapse	http://www.kegg.jp/kegg-bin/show_pathway?+hsa:4128
P21397	hsa:4128	MAOA	monoamine oxidase A	hsa05031	Amphetamine addiction	http://www.kegg.jp/kegg-bin/show_pathway?+hsa:4128
P21397	hsa:4128	MAOA	monoamine oxidase A	hsa00380	Tryptophan metabolism	http://www.kegg.jp/kegg-bin/show_pathway?+hsa:4128
P21397	hsa:4128	MAOA	monoamine oxidase A	hsa00350	Tyrosine metabolism	http://www.kegg.jp/kegg-bin/show_pathway?+hsa:4128
P21397	hsa:4128	MAOA	monoamine oxidase A	hsa00360	Phenylalanine metabolism	http://www.kegg.jp/kegg-bin/show_pathway?+hsa:4128
P21397	hsa:4128	MAOA	monoamine oxidase A	hsa00340	Histidine metabolism	http://www.kegg.jp/kegg-bin/show_pathway?+hsa:4128
P21397	hsa:4128	MAOA	monoamine oxidase A	hsa04726	Serotonergic synapse	http://www.kegg.jp/kegg-bin/show_pathway?+hsa:4128
P21397	hsa:4128	MAOA	monoamine oxidase A	hsa00982	Drug metabolism - cytochrome P450	http://www.kegg.jp/kegg-bin/show_pathway?+hsa:4128
O43847	hsa:4898
Q16795	hsa:4704	NDUFA9	NADH:ubiquinone oxidoreductase subunit A9	hsa05010	Alzheimer disease	http://www.kegg.jp/kegg-bin/show_pathway?+hsa:4704
Q16795	hsa:4704	NDUFA9	NADH:ubiquinone oxidoreductase subunit A9	hsa05012	Parkinson disease	http://www.kegg.jp/kegg-bin/show_pathway?+hsa:4704
Q16795	hsa:4704	NDUFA9	NADH:ubiquinone oxidoreductase subunit A9	hsa04723	Retrograde endocannabinoid signaling	http://www.kegg.jp/kegg-bin/show_pathway?+hsa:4704
Q16795	hsa:4704	NDUFA9	NADH:ubiquinone oxidoreductase subunit A9	hsa04714	Thermogenesis	http://www.kegg.jp/kegg-bin/show_pathway?+hsa:4704
Q16795	hsa:4704	NDUFA9	NADH:ubiquinone oxidoreductase subunit A9	hsa05016	Huntington disease	http://www.kegg.jp/kegg-bin/show_pathway?+hsa:4704
Q16795	hsa:4704	NDUFA9	NADH:ubiquinone oxidoreductase subunit A9	hsa00190	Oxidative phosphorylation	http://www.kegg.jp/kegg-bin/show_pathway?+hsa:4704
Q16795	hsa:4704	NDUFA9	NADH:ubiquinone oxidoreductase subunit A9	hsa04932	Non-alcoholic fatty liver disease (NAFLD)	http://www.kegg.jp/kegg-bin/show_pathway?+hsa:4704
Q9BU89	hsa:83475
P56385	hsa:521	ATP5ME	ATP synthase membrane subunit e	hsa00190	Oxidative phosphorylation	http://www.kegg.jp/kegg-bin/show_pathway?+hsa:521
P56385	hsa:521	ATP5ME	ATP synthase membrane subunit e	hsa04714	Thermogenesis	http://www.kegg.jp/kegg-bin/show_pathway?+hsa:521
Q96C23	hsa:130589	GALM	galactose mutarotase	hsa00052	Galactose metabolism	http://www.kegg.jp/kegg-bin/show_pathway?+hsa:130589
Q96C23	hsa:130589	GALM	galactose mutarotase	hsa00010	Glycolysis / Gluconeogenesis	http://www.kegg.jp/kegg-bin/show_pathway?+hsa:130589
P10606	hsa:1329	COX5B	cytochrome c oxidase subunit 5B	hsa00190	Oxidative phosphorylation	http://www.kegg.jp/kegg-bin/show_pathway?+hsa:1329
P10606	hsa:1329	COX5B	cytochrome c oxidase subunit 5B	hsa04260	Cardiac muscle contraction	http://www.kegg.jp/kegg-bin/show_pathway?+hsa:1329
P10606	hsa:1329	COX5B	cytochrome c oxidase subunit 5B	hsa04714	Thermogenesis	http://www.kegg.jp/kegg-bin/show_pathway?+hsa:1329
P10606	hsa:1329	COX5B	cytochrome c oxidase subunit 5B	hsa05016	Huntington disease	http://www.kegg.jp/kegg-bin/show_pathway?+hsa:1329
P10606	hsa:1329	COX5B	cytochrome c oxidase subunit 5B	hsa05010	Alzheimer disease	http://www.kegg.jp/kegg-bin/show_pathway?+hsa:1329
P10606	hsa:1329	COX5B	cytochrome c oxidase subunit 5B	hsa04932	Non-alcoholic fatty liver disease (NAFLD)	http://www.kegg.jp/kegg-bin/show_pathway?+hsa:1329
P10606	hsa:1329	COX5B	cytochrome c oxidase subunit 5B	hsa05012	Parkinson disease	http://www.kegg.jp/kegg-bin/show_pathway?+hsa:1329
P20674	hsa:9377	COX5A	cytochrome c oxidase subunit 5A	hsa05010	Alzheimer disease	http://www.kegg.jp/kegg-bin/show_pathway?+hsa:9377
P20674	hsa:9377	COX5A	cytochrome c oxidase subunit 5A	hsa04714	Thermogenesis	http://www.kegg.jp/kegg-bin/show_pathway?+hsa:9377
P20674	hsa:9377	COX5A	cytochrome c oxidase subunit 5A	hsa04932	Non-alcoholic fatty liver disease (NAFLD)	http://www.kegg.jp/kegg-bin/show_pathway?+hsa:9377
P20674	hsa:9377	COX5A	cytochrome c oxidase subunit 5A	hsa05012	Parkinson disease	http://www.kegg.jp/kegg-bin/show_pathway?+hsa:9377
P20674	hsa:9377	COX5A	cytochrome c oxidase subunit 5A	hsa05016	Huntington disease	http://www.kegg.jp/kegg-bin/show_pathway?+hsa:9377
P20674	hsa:9377	COX5A	cytochrome c oxidase subunit 5A	hsa04260	Cardiac muscle contraction	http://www.kegg.jp/kegg-bin/show_pathway?+hsa:9377
P20674	hsa:9377	COX5A	cytochrome c oxidase subunit 5A	hsa00190	Oxidative phosphorylation	http://www.kegg.jp/kegg-bin/show_pathway?+hsa:9377
P07948	hsa:4067	LYN	LYN proto-oncogene, Src family tyrosine kinase	hsa05120	Epithelial cell signaling in Helicobacter pylori infection	http://www.kegg.jp/kegg-bin/show_pathway?+hsa:4067
P07948	hsa:4067	LYN	LYN proto-oncogene, Src family tyrosine kinase	hsa04662	B cell receptor signaling pathway	http://www.kegg.jp/kegg-bin/show_pathway?+hsa:4067
P07948	hsa:4067	LYN	LYN proto-oncogene, Src family tyrosine kinase	hsa04666	Fc gamma R-mediated phagocytosis	http://www.kegg.jp/kegg-bin/show_pathway?+hsa:4067
P07948	hsa:4067	LYN	LYN proto-oncogene, Src family tyrosine kinase	hsa04664	Fc epsilon RI signaling pathway	http://www.kegg.jp/kegg-bin/show_pathway?+hsa:4067
P07948	hsa:4067	LYN	LYN proto-oncogene, Src family tyrosine kinase	hsa04064	NF-kappa B signaling pathway	http://www.kegg.jp/kegg-bin/show_pathway?+hsa:4067
P07948	hsa:4067	LYN	LYN proto-oncogene, Src family tyrosine kinase	hsa04611	Platelet activation	http://www.kegg.jp/kegg-bin/show_pathway?+hsa:4067
P07948	hsa:4067	LYN	LYN proto-oncogene, Src family tyrosine kinase	hsa05167	Kaposi sarcoma-associated herpesvirus infection	http://www.kegg.jp/kegg-bin/show_pathway?+hsa:4067
P07948	hsa:4067	LYN	LYN proto-oncogene, Src family tyrosine kinase	hsa04062	Chemokine signaling pathway	http://www.kegg.jp/kegg-bin/show_pathway?+hsa:4067
P07948	hsa:4067	LYN	LYN proto-oncogene, Src family tyrosine kinase	hsa04730	Long-term depression	http://www.kegg.jp/kegg-bin/show_pathway?+hsa:4067
P07948	hsa:4067	LYN	LYN proto-oncogene, Src family tyrosine kinase	hsa05203	Viral carcinogenesis	http://www.kegg.jp/kegg-bin/show_pathway?+hsa:4067
P07948	hsa:4067	LYN	LYN proto-oncogene, Src family tyrosine kinase	hsa05130	Pathogenic Escherichia coli infection	http://www.kegg.jp/kegg-bin/show_pathway?+hsa:4067
P07948	hsa:4067	LYN	LYN proto-oncogene, Src family tyrosine kinase	hsa05169	Epstein-Barr virus infection	http://www.kegg.jp/kegg-bin/show_pathway?+hsa:4067
P51608	hsa:4204
P24310	hsa:1346	COX7A1	cytochrome c oxidase subunit 7A1	hsa05010	Alzheimer disease	http://www.kegg.jp/kegg-bin/show_pathway?+hsa:1346
P24310	hsa:1346	COX7A1	cytochrome c oxidase subunit 7A1	hsa04932	Non-alcoholic fatty liver disease (NAFLD)	http://www.kegg.jp/kegg-bin/show_pathway?+hsa:1346
P24310	hsa:1346	COX7A1	cytochrome c oxidase subunit 7A1	hsa05016	Huntington disease	http://www.kegg.jp/kegg-bin/show_pathway?+hsa:1346
P24310	hsa:1346	COX7A1	cytochrome c oxidase subunit 7A1	hsa05012	Parkinson disease	http://www.kegg.jp/kegg-bin/show_pathway?+hsa:1346
P24310	hsa:1346	COX7A1	cytochrome c oxidase subunit 7A1	hsa04714	Thermogenesis	http://www.kegg.jp/kegg-bin/show_pathway?+hsa:1346
P24310	hsa:1346	COX7A1	cytochrome c oxidase subunit 7A1	hsa04260	Cardiac muscle contraction	http://www.kegg.jp/kegg-bin/show_pathway?+hsa:1346
P24310	hsa:1346	COX7A1	cytochrome c oxidase subunit 7A1	hsa00190	Oxidative phosphorylation	http://www.kegg.jp/kegg-bin/show_pathway?+hsa:1346
P35052	hsa:2817	GPC1	glypican 1	hsa05418	Fluid shear stress and atherosclerosis	http://www.kegg.jp/kegg-bin/show_pathway?+hsa:2817
P35052	hsa:2817	GPC1	glypican 1	hsa05205	Proteoglycans in cancer	http://www.kegg.jp/kegg-bin/show_pathway?+hsa:2817
P50135	hsa:3176	HNMT	histamine N-methyltransferase	hsa00340	Histidine metabolism	http://www.kegg.jp/kegg-bin/show_pathway?+hsa:3176
O00483	hsa:4697	NDUFA4	NDUFA4 mitochondrial complex associated	hsa04932	Non-alcoholic fatty liver disease (NAFLD)	http://www.kegg.jp/kegg-bin/show_pathway?+hsa:4697
O00483	hsa:4697	NDUFA4	NDUFA4 mitochondrial complex associated	hsa04723	Retrograde endocannabinoid signaling	http://www.kegg.jp/kegg-bin/show_pathway?+hsa:4697
O00483	hsa:4697	NDUFA4	NDUFA4 mitochondrial complex associated	hsa00190	Oxidative phosphorylation	http://www.kegg.jp/kegg-bin/show_pathway?+hsa:4697
O00483	hsa:4697	NDUFA4	NDUFA4 mitochondrial complex associated	hsa05010	Alzheimer disease	http://www.kegg.jp/kegg-bin/show_pathway?+hsa:4697
O00483	hsa:4697	NDUFA4	NDUFA4 mitochondrial complex associated	hsa05016	Huntington disease	http://www.kegg.jp/kegg-bin/show_pathway?+hsa:4697
O00483	hsa:4697	NDUFA4	NDUFA4 mitochondrial complex associated	hsa05012	Parkinson disease	http://www.kegg.jp/kegg-bin/show_pathway?+hsa:4697
O00483	hsa:4697	NDUFA4	NDUFA4 mitochondrial complex associated	hsa04714	Thermogenesis	http://www.kegg.jp/kegg-bin/show_pathway?+hsa:4697
O95182	hsa:4701	NDUFA7	NADH:ubiquinone oxidoreductase subunit A7	hsa04714	Thermogenesis	http://www.kegg.jp/kegg-bin/show_pathway?+hsa:4701
O95182	hsa:4701	NDUFA7	NADH:ubiquinone oxidoreductase subunit A7	hsa04723	Retrograde endocannabinoid signaling	http://www.kegg.jp/kegg-bin/show_pathway?+hsa:4701
O95182	hsa:4701	NDUFA7	NADH:ubiquinone oxidoreductase subunit A7	hsa05016	Huntington disease	http://www.kegg.jp/kegg-bin/show_pathway?+hsa:4701
O95182	hsa:4701	NDUFA7	NADH:ubiquinone oxidoreductase subunit A7	hsa00190	Oxidative phosphorylation	http://www.kegg.jp/kegg-bin/show_pathway?+hsa:4701
O95182	hsa:4701	NDUFA7	NADH:ubiquinone oxidoreductase subunit A7	hsa05012	Parkinson disease	http://www.kegg.jp/kegg-bin/show_pathway?+hsa:4701
O95182	hsa:4701	NDUFA7	NADH:ubiquinone oxidoreductase subunit A7	hsa05010	Alzheimer disease	http://www.kegg.jp/kegg-bin/show_pathway?+hsa:4701
O95182	hsa:4701	NDUFA7	NADH:ubiquinone oxidoreductase subunit A7	hsa04932	Non-alcoholic fatty liver disease (NAFLD)	http://www.kegg.jp/kegg-bin/show_pathway?+hsa:4701
Q8IXI1	hsa:89941	RHOT2	ras homolog family member T2	hsa04137	Mitophagy - animal	http://www.kegg.jp/kegg-bin/show_pathway?+hsa:89941
O75438	hsa:4707	NDUFB1	NADH:ubiquinone oxidoreductase subunit B1	hsa05016	Huntington disease	http://www.kegg.jp/kegg-bin/show_pathway?+hsa:4707
O75438	hsa:4707	NDUFB1	NADH:ubiquinone oxidoreductase subunit B1	hsa05012	Parkinson disease	http://www.kegg.jp/kegg-bin/show_pathway?+hsa:4707
O75438	hsa:4707	NDUFB1	NADH:ubiquinone oxidoreductase subunit B1	hsa00190	Oxidative phosphorylation	http://www.kegg.jp/kegg-bin/show_pathway?+hsa:4707
O75438	hsa:4707	NDUFB1	NADH:ubiquinone oxidoreductase subunit B1	hsa04932	Non-alcoholic fatty liver disease (NAFLD)	http://www.kegg.jp/kegg-bin/show_pathway?+hsa:4707
O75438	hsa:4707	NDUFB1	NADH:ubiquinone oxidoreductase subunit B1	hsa05010	Alzheimer disease	http://www.kegg.jp/kegg-bin/show_pathway?+hsa:4707
O75438	hsa:4707	NDUFB1	NADH:ubiquinone oxidoreductase subunit B1	hsa04714	Thermogenesis	http://www.kegg.jp/kegg-bin/show_pathway?+hsa:4707
O75438	hsa:4707	NDUFB1	NADH:ubiquinone oxidoreductase subunit B1	hsa04723	Retrograde endocannabinoid signaling	http://www.kegg.jp/kegg-bin/show_pathway?+hsa:4707
P51884	hsa:4060	LUM	lumican	hsa05205	Proteoglycans in cancer	http://www.kegg.jp/kegg-bin/show_pathway?+hsa:4060
Q92934	hsa:572	BAD	BCL2 associated agonist of cell death	hsa04370	VEGF signaling pathway	http://www.kegg.jp/kegg-bin/show_pathway?+hsa:572
Q92934	hsa:572	BAD	BCL2 associated agonist of cell death	hsa04151	PI3K-Akt signaling pathway	http://www.kegg.jp/kegg-bin/show_pathway?+hsa:572
Q92934	hsa:572	BAD	BCL2 associated agonist of cell death	hsa04024	cAMP signaling pathway	http://www.kegg.jp/kegg-bin/show_pathway?+hsa:572
Q92934	hsa:572	BAD	BCL2 associated agonist of cell death	hsa05160	Hepatitis C	http://www.kegg.jp/kegg-bin/show_pathway?+hsa:572
Q92934	hsa:572	BAD	BCL2 associated agonist of cell death	hsa05200	Pathways in cancer	http://www.kegg.jp/kegg-bin/show_pathway?+hsa:572
Q92934	hsa:572	BAD	BCL2 associated agonist of cell death	hsa05223	Non-small cell lung cancer	http://www.kegg.jp/kegg-bin/show_pathway?+hsa:572
Q92934	hsa:572	BAD	BCL2 associated agonist of cell death	hsa04012	ErbB signaling pathway	http://www.kegg.jp/kegg-bin/show_pathway?+hsa:572
Q92934	hsa:572	BAD	BCL2 associated agonist of cell death	hsa04062	Chemokine signaling pathway	http://www.kegg.jp/kegg-bin/show_pathway?+hsa:572
Q92934	hsa:572	BAD	BCL2 associated agonist of cell death	hsa05152	Tuberculosis	http://www.kegg.jp/kegg-bin/show_pathway?+hsa:572
Q92934	hsa:572	BAD	BCL2 associated agonist of cell death	hsa05211	Renal cell carcinoma	http://www.kegg.jp/kegg-bin/show_pathway?+hsa:572
Q92934	hsa:572	BAD	BCL2 associated agonist of cell death	hsa04919	Thyroid hormone signaling pathway	http://www.kegg.jp/kegg-bin/show_pathway?+hsa:572
Q92934	hsa:572	BAD	BCL2 associated agonist of cell death	hsa04510	Focal adhesion	http://www.kegg.jp/kegg-bin/show_pathway?+hsa:572
Q92934	hsa:572	BAD	BCL2 associated agonist of cell death	hsa05145	Toxoplasmosis	http://www.kegg.jp/kegg-bin/show_pathway?+hsa:572
Q92934	hsa:572	BAD	BCL2 associated agonist of cell death	hsa01521	EGFR tyrosine kinase inhibitor resistance	http://www.kegg.jp/kegg-bin/show_pathway?+hsa:572
Q92934	hsa:572	BAD	BCL2 associated agonist of cell death	hsa05210	Colorectal cancer	http://www.kegg.jp/kegg-bin/show_pathway?+hsa:572
Q92934	hsa:572	BAD	BCL2 associated agonist of cell death	hsa05221	Acute myeloid leukemia	http://www.kegg.jp/kegg-bin/show_pathway?+hsa:572
Q92934	hsa:572	BAD	BCL2 associated agonist of cell death	hsa05215	Prostate cancer	http://www.kegg.jp/kegg-bin/show_pathway?+hsa:572
Q92934	hsa:572	BAD	BCL2 associated agonist of cell death	hsa05225	Hepatocellular carcinoma	http://www.kegg.jp/kegg-bin/show_pathway?+hsa:572
Q92934	hsa:572	BAD	BCL2 associated agonist of cell death	hsa05213	Endometrial cancer	http://www.kegg.jp/kegg-bin/show_pathway?+hsa:572
Q92934	hsa:572	BAD	BCL2 associated agonist of cell death	hsa04022	cGMP-PKG signaling pathway	http://www.kegg.jp/kegg-bin/show_pathway?+hsa:572
Q92934	hsa:572	BAD	BCL2 associated agonist of cell death	hsa05170	Human immunodeficiency virus 1 infection	http://www.kegg.jp/kegg-bin/show_pathway?+hsa:572
Q92934	hsa:572	BAD	BCL2 associated agonist of cell death	hsa04140	Autophagy - animal	http://www.kegg.jp/kegg-bin/show_pathway?+hsa:572
Q92934	hsa:572	BAD	BCL2 associated agonist of cell death	hsa01522	Endocrine resistance	http://www.kegg.jp/kegg-bin/show_pathway?+hsa:572
Q92934	hsa:572	BAD	BCL2 associated agonist of cell death	hsa04014	Ras signaling pathway	http://www.kegg.jp/kegg-bin/show_pathway?+hsa:572
Q92934	hsa:572	BAD	BCL2 associated agonist of cell death	hsa05218	Melanoma	http://www.kegg.jp/kegg-bin/show_pathway?+hsa:572
Q92934	hsa:572	BAD	BCL2 associated agonist of cell death	hsa04910	Insulin signaling pathway	http://www.kegg.jp/kegg-bin/show_pathway?+hsa:572
Q92934	hsa:572	BAD	BCL2 associated agonist of cell death	hsa05161	Hepatitis B	http://www.kegg.jp/kegg-bin/show_pathway?+hsa:572
Q92934	hsa:572	BAD	BCL2 associated agonist of cell death	hsa05212	Pancreatic cancer	http://www.kegg.jp/kegg-bin/show_pathway?+hsa:572
Q92934	hsa:572	BAD	BCL2 associated agonist of cell death	hsa01524	Platinum drug resistance	http://www.kegg.jp/kegg-bin/show_pathway?+hsa:572
Q92934	hsa:572	BAD	BCL2 associated agonist of cell death	hsa05165	Human papillomavirus infection	http://www.kegg.jp/kegg-bin/show_pathway?+hsa:572
Q92934	hsa:572	BAD	BCL2 associated agonist of cell death	hsa05168	Herpes simplex virus 1 infection	http://www.kegg.jp/kegg-bin/show_pathway?+hsa:572
Q92934	hsa:572	BAD	BCL2 associated agonist of cell death	hsa05220	Chronic myeloid leukemia	http://www.kegg.jp/kegg-bin/show_pathway?+hsa:572
Q92934	hsa:572	BAD	BCL2 associated agonist of cell death	hsa05010	Alzheimer disease	http://www.kegg.jp/kegg-bin/show_pathway?+hsa:572
Q92934	hsa:572	BAD	BCL2 associated agonist of cell death	hsa04722	Neurotrophin signaling pathway	http://www.kegg.jp/kegg-bin/show_pathway?+hsa:572
Q92934	hsa:572	BAD	BCL2 associated agonist of cell death	hsa05162	Measles	http://www.kegg.jp/kegg-bin/show_pathway?+hsa:572
Q92934	hsa:572	BAD	BCL2 associated agonist of cell death	hsa05203	Viral carcinogenesis	http://www.kegg.jp/kegg-bin/show_pathway?+hsa:572
Q92934	hsa:572	BAD	BCL2 associated agonist of cell death	hsa05014	Amyotrophic lateral sclerosis (ALS)	http://www.kegg.jp/kegg-bin/show_pathway?+hsa:572
Q92934	hsa:572	BAD	BCL2 associated agonist of cell death	hsa04210	Apoptosis	http://www.kegg.jp/kegg-bin/show_pathway?+hsa:572
P56134	hsa:9551	ATP5MF	ATP synthase membrane subunit f	hsa04714	Thermogenesis	http://www.kegg.jp/kegg-bin/show_pathway?+hsa:9551
P56134	hsa:9551	ATP5MF	ATP synthase membrane subunit f	hsa00190	Oxidative phosphorylation	http://www.kegg.jp/kegg-bin/show_pathway?+hsa:9551
O96000	hsa:4716	NDUFB10	NADH:ubiquinone oxidoreductase subunit B10	hsa05016	Huntington disease	http://www.kegg.jp/kegg-bin/show_pathway?+hsa:4716
O96000	hsa:4716	NDUFB10	NADH:ubiquinone oxidoreductase subunit B10	hsa04723	Retrograde endocannabinoid signaling	http://www.kegg.jp/kegg-bin/show_pathway?+hsa:4716
O96000	hsa:4716	NDUFB10	NADH:ubiquinone oxidoreductase subunit B10	hsa05012	Parkinson disease	http://www.kegg.jp/kegg-bin/show_pathway?+hsa:4716
O96000	hsa:4716	NDUFB10	NADH:ubiquinone oxidoreductase subunit B10	hsa05010	Alzheimer disease	http://www.kegg.jp/kegg-bin/show_pathway?+hsa:4716
O96000	hsa:4716	NDUFB10	NADH:ubiquinone oxidoreductase subunit B10	hsa04714	Thermogenesis	http://www.kegg.jp/kegg-bin/show_pathway?+hsa:4716
O96000	hsa:4716	NDUFB10	NADH:ubiquinone oxidoreductase subunit B10	hsa00190	Oxidative phosphorylation	http://www.kegg.jp/kegg-bin/show_pathway?+hsa:4716
O96000	hsa:4716	NDUFB10	NADH:ubiquinone oxidoreductase subunit B10	hsa04932	Non-alcoholic fatty liver disease (NAFLD)	http://www.kegg.jp/kegg-bin/show_pathway?+hsa:4716
Q9NNW7	hsa:10587	TXNRD2	thioredoxin reductase 2	hsa05200	Pathways in cancer	http://www.kegg.jp/kegg-bin/show_pathway?+hsa:10587
Q9NNW7	hsa:10587	TXNRD2	thioredoxin reductase 2	hsa05225	Hepatocellular carcinoma	http://www.kegg.jp/kegg-bin/show_pathway?+hsa:10587
Q9NNW7	hsa:10587	TXNRD2	thioredoxin reductase 2	hsa00450	Selenocompound metabolism	http://www.kegg.jp/kegg-bin/show_pathway?+hsa:10587
Q8N573	hsa:55074
A0A0B4J2D5	hsa:8209
Q9UKX3	hsa:8735	MYH13	myosin heavy chain 13	hsa04530	Tight junction	http://www.kegg.jp/kegg-bin/show_pathway?+hsa:8735
Q9UKX3	hsa:8735	MYH13	myosin heavy chain 13	hsa05132	Salmonella infection	http://www.kegg.jp/kegg-bin/show_pathway?+hsa:8735
Q9UKX3	hsa:8735	MYH13	myosin heavy chain 13	hsa05130	Pathogenic Escherichia coli infection	http://www.kegg.jp/kegg-bin/show_pathway?+hsa:8735
O75146	hsa:9026
Q8IVH4	hsa:166785
Q969E4	hsa:85012
Q5T5C0	hsa:134957
P69905	hsa:3039	HBA1	hemoglobin subunit alpha 1	hsa05144	Malaria	http://www.kegg.jp/kegg-bin/show_pathway?+hsa:3039
P69905	hsa:3039	HBA1	hemoglobin subunit alpha 1	hsa05143	African trypanosomiasis	http://www.kegg.jp/kegg-bin/show_pathway?+hsa:3039
Q9Y3Q8	hsa:81628
Q9Y6K8	hsa:26289	AK5	adenylate kinase 5	hsa00730	Thiamine metabolism	http://www.kegg.jp/kegg-bin/show_pathway?+hsa:26289
Q9Y6K8	hsa:26289	AK5	adenylate kinase 5	hsa00230	Purine metabolism	http://www.kegg.jp/kegg-bin/show_pathway?+hsa:26289
P45954	hsa:36	ACADSB	acyl-CoA dehydrogenase short/branched chain	hsa00280	Valine, leucine and isoleucine degradation	http://www.kegg.jp/kegg-bin/show_pathway?+hsa:36
P45954	hsa:36	ACADSB	acyl-CoA dehydrogenase short/branched chain	hsa00071	Fatty acid degradation	http://www.kegg.jp/kegg-bin/show_pathway?+hsa:36
P15954	hsa:1350	COX7C	cytochrome c oxidase subunit 7C	hsa05010	Alzheimer disease	http://www.kegg.jp/kegg-bin/show_pathway?+hsa:1350
P15954	hsa:1350	COX7C	cytochrome c oxidase subunit 7C	hsa05012	Parkinson disease	http://www.kegg.jp/kegg-bin/show_pathway?+hsa:1350
P15954	hsa:1350	COX7C	cytochrome c oxidase subunit 7C	hsa05016	Huntington disease	http://www.kegg.jp/kegg-bin/show_pathway?+hsa:1350
P15954	hsa:1350	COX7C	cytochrome c oxidase subunit 7C	hsa00190	Oxidative phosphorylation	http://www.kegg.jp/kegg-bin/show_pathway?+hsa:1350
P15954	hsa:1350	COX7C	cytochrome c oxidase subunit 7C	hsa04932	Non-alcoholic fatty liver disease (NAFLD)	http://www.kegg.jp/kegg-bin/show_pathway?+hsa:1350
P15954	hsa:1350	COX7C	cytochrome c oxidase subunit 7C	hsa04714	Thermogenesis	http://www.kegg.jp/kegg-bin/show_pathway?+hsa:1350
P15954	hsa:1350	COX7C	cytochrome c oxidase subunit 7C	hsa04260	Cardiac muscle contraction	http://www.kegg.jp/kegg-bin/show_pathway?+hsa:1350
Q9NYJ1	hsa:51287	COA4	cytochrome c oxidase assembly factor 4 homolog	hsa04714	Thermogenesis	http://www.kegg.jp/kegg-bin/show_pathway?+hsa:51287
P14384	hsa:1368
Q86X27	hsa:55103
Q5KU26	hsa:81035	COLEC12	collectin subfamily member 12	hsa04145	Phagosome	http://www.kegg.jp/kegg-bin/show_pathway?+hsa:81035
Q9UII2	hsa:93974
Q8IVF7	hsa:91010
P00750	hsa:5327	PLAT	plasminogen activator, tissue type	hsa04610	Complement and coagulation cascades	http://www.kegg.jp/kegg-bin/show_pathway?+hsa:5327
P00750	hsa:5327	PLAT	plasminogen activator, tissue type	hsa05418	Fluid shear stress and atherosclerosis	http://www.kegg.jp/kegg-bin/show_pathway?+hsa:5327
P00750	hsa:5327	PLAT	plasminogen activator, tissue type	hsa05215	Prostate cancer	http://www.kegg.jp/kegg-bin/show_pathway?+hsa:5327
P00750	hsa:5327	PLAT	plasminogen activator, tissue type	hsa05202	Transcriptional misregulation in cancer	http://www.kegg.jp/kegg-bin/show_pathway?+hsa:5327
P00750	hsa:5327	PLAT	plasminogen activator, tissue type	hsa04371	Apelin signaling pathway	http://www.kegg.jp/kegg-bin/show_pathway?+hsa:5327
Q9H2U1	hsa:170506	DHX36	DEAH-box helicase 36	hsa03018	RNA degradation	http://www.kegg.jp/kegg-bin/show_pathway?+hsa:170506
P47974	hsa:678	ZFP36L2	ZFP36 ring finger protein like 2	hsa04218	Cellular senescence	http://www.kegg.jp/kegg-bin/show_pathway?+hsa:678
Q14517	hsa:2195
P31431	hsa:6385	SDC4	syndecan 4	hsa05418	Fluid shear stress and atherosclerosis	http://www.kegg.jp/kegg-bin/show_pathway?+hsa:6385
P31431	hsa:6385	SDC4	syndecan 4	hsa04512	ECM-receptor interaction	http://www.kegg.jp/kegg-bin/show_pathway?+hsa:6385
P31431	hsa:6385	SDC4	syndecan 4	hsa05205	Proteoglycans in cancer	http://www.kegg.jp/kegg-bin/show_pathway?+hsa:6385
P31431	hsa:6385	SDC4	syndecan 4	hsa04514	Cell adhesion molecules (CAMs)	http://www.kegg.jp/kegg-bin/show_pathway?+hsa:6385
P46020	hsa:5255	PHKA1	phosphorylase kinase regulatory subunit alpha 1	hsa04020	Calcium signaling pathway	http://www.kegg.jp/kegg-bin/show_pathway?+hsa:5255
P46020	hsa:5255	PHKA1	phosphorylase kinase regulatory subunit alpha 1	hsa04910	Insulin signaling pathway	http://www.kegg.jp/kegg-bin/show_pathway?+hsa:5255
P46020	hsa:5255	PHKA1	phosphorylase kinase regulatory subunit alpha 1	hsa04922	Glucagon signaling pathway	http://www.kegg.jp/kegg-bin/show_pathway?+hsa:5255
Q9H2J4	hsa:79031
P49961	hsa:953	ENTPD1	ectonucleoside triphosphate diphosphohydrolase 1	hsa05169	Epstein-Barr virus infection	http://www.kegg.jp/kegg-bin/show_pathway?+hsa:953
P49961	hsa:953	ENTPD1	ectonucleoside triphosphate diphosphohydrolase 1	hsa00230	Purine metabolism	http://www.kegg.jp/kegg-bin/show_pathway?+hsa:953
P49961	hsa:953	ENTPD1	ectonucleoside triphosphate diphosphohydrolase 1	hsa00240	Pyrimidine metabolism	http://www.kegg.jp/kegg-bin/show_pathway?+hsa:953
Q9Y2R0	hsa:28958	COA3	cytochrome c oxidase assembly factor 3	hsa04714	Thermogenesis	http://www.kegg.jp/kegg-bin/show_pathway?+hsa:28958
Q8N2G6	hsa:219654
Q8ND30	hsa:8495
O95379	hsa:25816
P15151	hsa:5817	PVR	PVR cell adhesion molecule	hsa04514	Cell adhesion molecules (CAMs)	http://www.kegg.jp/kegg-bin/show_pathway?+hsa:5817
Q9NXG2	hsa:55623
O75027	hsa:22	ABCB7	ATP binding cassette subfamily B member 7	hsa02010	ABC transporters	http://www.kegg.jp/kegg-bin/show_pathway?+hsa:22
Q9HBL7	hsa:55848
Q96PE7	hsa:84693	MCEE	methylmalonyl-CoA epimerase	hsa00280	Valine, leucine and isoleucine degradation	http://www.kegg.jp/kegg-bin/show_pathway?+hsa:84693
Q96PE7	hsa:84693	MCEE	methylmalonyl-CoA epimerase	hsa00640	Propanoate metabolism	http://www.kegg.jp/kegg-bin/show_pathway?+hsa:84693
Q96PE7	hsa:84693	MCEE	methylmalonyl-CoA epimerase	hsa00630	Glyoxylate and dicarboxylate metabolism	http://www.kegg.jp/kegg-bin/show_pathway?+hsa:84693
Q53FA7	hsa:9540	TP53I3	tumor protein p53 inducible protein 3	hsa04115	p53 signaling pathway	http://www.kegg.jp/kegg-bin/show_pathway?+hsa:9540
Q5H9R7	hsa:55291
P10620	hsa:4257	MGST1	microsomal glutathione S-transferase 1	hsa05225	Hepatocellular carcinoma	http://www.kegg.jp/kegg-bin/show_pathway?+hsa:4257
P10620	hsa:4257	MGST1	microsomal glutathione S-transferase 1	hsa00982	Drug metabolism - cytochrome P450	http://www.kegg.jp/kegg-bin/show_pathway?+hsa:4257
P10620	hsa:4257	MGST1	microsomal glutathione S-transferase 1	hsa05204	Chemical carcinogenesis	http://www.kegg.jp/kegg-bin/show_pathway?+hsa:4257
P10620	hsa:4257	MGST1	microsomal glutathione S-transferase 1	hsa00980	Metabolism of xenobiotics by cytochrome P450	http://www.kegg.jp/kegg-bin/show_pathway?+hsa:4257
P10620	hsa:4257	MGST1	microsomal glutathione S-transferase 1	hsa00983	Drug metabolism - other enzymes	http://www.kegg.jp/kegg-bin/show_pathway?+hsa:4257
P10620	hsa:4257	MGST1	microsomal glutathione S-transferase 1	hsa05418	Fluid shear stress and atherosclerosis	http://www.kegg.jp/kegg-bin/show_pathway?+hsa:4257
P10620	hsa:4257	MGST1	microsomal glutathione S-transferase 1	hsa05200	Pathways in cancer	http://www.kegg.jp/kegg-bin/show_pathway?+hsa:4257
P10620	hsa:4257	MGST1	microsomal glutathione S-transferase 1	hsa01524	Platinum drug resistance	http://www.kegg.jp/kegg-bin/show_pathway?+hsa:4257
P10620	hsa:4257	MGST1	microsomal glutathione S-transferase 1	hsa00480	Glutathione metabolism	http://www.kegg.jp/kegg-bin/show_pathway?+hsa:4257
O75508	hsa:5010	CLDN11	claudin 11	hsa05160	Hepatitis C	http://www.kegg.jp/kegg-bin/show_pathway?+hsa:5010
O75508	hsa:5010	CLDN11	claudin 11	hsa04670	Leukocyte transendothelial migration	http://www.kegg.jp/kegg-bin/show_pathway?+hsa:5010
O75508	hsa:5010	CLDN11	claudin 11	hsa04514	Cell adhesion molecules (CAMs)	http://www.kegg.jp/kegg-bin/show_pathway?+hsa:5010
O75508	hsa:5010	CLDN11	claudin 11	hsa04530	Tight junction	http://www.kegg.jp/kegg-bin/show_pathway?+hsa:5010
O75508	hsa:5010	CLDN11	claudin 11	hsa05130	Pathogenic Escherichia coli infection	http://www.kegg.jp/kegg-bin/show_pathway?+hsa:5010
Q01780	hsa:5394	EXOSC10	exosome component 10	hsa03018	RNA degradation	http://www.kegg.jp/kegg-bin/show_pathway?+hsa:5394
Q7Z3E5	hsa:80210
P51159	hsa:5873
P04150	hsa:2908	NR3C1	nuclear receptor subfamily 3 group C member 1	hsa04080	Neuroactive ligand-receptor interaction	http://www.kegg.jp/kegg-bin/show_pathway?+hsa:2908
Q8NFP7	hsa:170685
O60503	hsa:115	ADCY9	adenylate cyclase 9	hsa00230	Purine metabolism	http://www.kegg.jp/kegg-bin/show_pathway?+hsa:115
O60503	hsa:115	ADCY9	adenylate cyclase 9	hsa05163	Human cytomegalovirus infection	http://www.kegg.jp/kegg-bin/show_pathway?+hsa:115
O60503	hsa:115	ADCY9	adenylate cyclase 9	hsa04928	Parathyroid hormone synthesis, secretion and action	http://www.kegg.jp/kegg-bin/show_pathway?+hsa:115
O60503	hsa:115	ADCY9	adenylate cyclase 9	hsa05166	Human T-cell leukemia virus 1 infection	http://www.kegg.jp/kegg-bin/show_pathway?+hsa:115
O60503	hsa:115	ADCY9	adenylate cyclase 9	hsa04970	Salivary secretion	http://www.kegg.jp/kegg-bin/show_pathway?+hsa:115
O60503	hsa:115	ADCY9	adenylate cyclase 9	hsa04911	Insulin secretion	http://www.kegg.jp/kegg-bin/show_pathway?+hsa:115
O60503	hsa:115	ADCY9	adenylate cyclase 9	hsa04723	Retrograde endocannabinoid signaling	http://www.kegg.jp/kegg-bin/show_pathway?+hsa:115
O60503	hsa:115	ADCY9	adenylate cyclase 9	hsa04976	Bile secretion	http://www.kegg.jp/kegg-bin/show_pathway?+hsa:115
O60503	hsa:115	ADCY9	adenylate cyclase 9	hsa04713	Circadian entrainment	http://www.kegg.jp/kegg-bin/show_pathway?+hsa:115
O60503	hsa:115	ADCY9	adenylate cyclase 9	hsa04912	GnRH signaling pathway	http://www.kegg.jp/kegg-bin/show_pathway?+hsa:115
O60503	hsa:115	ADCY9	adenylate cyclase 9	hsa04972	Pancreatic secretion	http://www.kegg.jp/kegg-bin/show_pathway?+hsa:115
O60503	hsa:115	ADCY9	adenylate cyclase 9	hsa05200	Pathways in cancer	http://www.kegg.jp/kegg-bin/show_pathway?+hsa:115
O60503	hsa:115	ADCY9	adenylate cyclase 9	hsa04961	Endocrine and other factor-regulated calcium reabsorption	http://www.kegg.jp/kegg-bin/show_pathway?+hsa:115
O60503	hsa:115	ADCY9	adenylate cyclase 9	hsa01522	Endocrine resistance	http://www.kegg.jp/kegg-bin/show_pathway?+hsa:115
O60503	hsa:115	ADCY9	adenylate cyclase 9	hsa04934	Cushing syndrome	http://www.kegg.jp/kegg-bin/show_pathway?+hsa:115
O60503	hsa:115	ADCY9	adenylate cyclase 9	hsa04921	Oxytocin signaling pathway	http://www.kegg.jp/kegg-bin/show_pathway?+hsa:115
O60503	hsa:115	ADCY9	adenylate cyclase 9	hsa04925	Aldosterone synthesis and secretion	http://www.kegg.jp/kegg-bin/show_pathway?+hsa:115
O60503	hsa:115	ADCY9	adenylate cyclase 9	hsa04211	Longevity regulating pathway	http://www.kegg.jp/kegg-bin/show_pathway?+hsa:115
O60503	hsa:115	ADCY9	adenylate cyclase 9	hsa04540	Gap junction	http://www.kegg.jp/kegg-bin/show_pathway?+hsa:115
O60503	hsa:115	ADCY9	adenylate cyclase 9	hsa04714	Thermogenesis	http://www.kegg.jp/kegg-bin/show_pathway?+hsa:115
O60503	hsa:115	ADCY9	adenylate cyclase 9	hsa04926	Relaxin signaling pathway	http://www.kegg.jp/kegg-bin/show_pathway?+hsa:115
O60503	hsa:115	ADCY9	adenylate cyclase 9	hsa04072	Phospholipase D signaling pathway	http://www.kegg.jp/kegg-bin/show_pathway?+hsa:115
O60503	hsa:115	ADCY9	adenylate cyclase 9	hsa04611	Platelet activation	http://www.kegg.jp/kegg-bin/show_pathway?+hsa:115
O60503	hsa:115	ADCY9	adenylate cyclase 9	hsa05110	Vibrio cholerae infection	http://www.kegg.jp/kegg-bin/show_pathway?+hsa:115
O60503	hsa:115	ADCY9	adenylate cyclase 9	hsa04022	cGMP-PKG signaling pathway	http://www.kegg.jp/kegg-bin/show_pathway?+hsa:115
O60503	hsa:115	ADCY9	adenylate cyclase 9	hsa04725	Cholinergic synapse	http://www.kegg.jp/kegg-bin/show_pathway?+hsa:115
O60503	hsa:115	ADCY9	adenylate cyclase 9	hsa04923	Regulation of lipolysis in adipocytes	http://www.kegg.jp/kegg-bin/show_pathway?+hsa:115
O60503	hsa:115	ADCY9	adenylate cyclase 9	hsa04270	Vascular smooth muscle contraction	http://www.kegg.jp/kegg-bin/show_pathway?+hsa:115
O60503	hsa:115	ADCY9	adenylate cyclase 9	hsa04914	Progesterone-mediated oocyte maturation	http://www.kegg.jp/kegg-bin/show_pathway?+hsa:115
O60503	hsa:115	ADCY9	adenylate cyclase 9	hsa04727	GABAergic synapse	http://www.kegg.jp/kegg-bin/show_pathway?+hsa:115
O60503	hsa:115	ADCY9	adenylate cyclase 9	hsa04915	Estrogen signaling pathway	http://www.kegg.jp/kegg-bin/show_pathway?+hsa:115
O60503	hsa:115	ADCY9	adenylate cyclase 9	hsa04261	Adrenergic signaling in cardiomyocytes	http://www.kegg.jp/kegg-bin/show_pathway?+hsa:115
O60503	hsa:115	ADCY9	adenylate cyclase 9	hsa05414	Dilated cardiomyopathy (DCM)	http://www.kegg.jp/kegg-bin/show_pathway?+hsa:115
O60503	hsa:115	ADCY9	adenylate cyclase 9	hsa04971	Gastric acid secretion	http://www.kegg.jp/kegg-bin/show_pathway?+hsa:115
O60503	hsa:115	ADCY9	adenylate cyclase 9	hsa04114	Oocyte meiosis	http://www.kegg.jp/kegg-bin/show_pathway?+hsa:115
O60503	hsa:115	ADCY9	adenylate cyclase 9	hsa04724	Glutamatergic synapse	http://www.kegg.jp/kegg-bin/show_pathway?+hsa:115
O60503	hsa:115	ADCY9	adenylate cyclase 9	hsa04015	Rap1 signaling pathway	http://www.kegg.jp/kegg-bin/show_pathway?+hsa:115
O60503	hsa:115	ADCY9	adenylate cyclase 9	hsa05032	Morphine addiction	http://www.kegg.jp/kegg-bin/show_pathway?+hsa:115
O60503	hsa:115	ADCY9	adenylate cyclase 9	hsa04371	Apelin signaling pathway	http://www.kegg.jp/kegg-bin/show_pathway?+hsa:115
O60503	hsa:115	ADCY9	adenylate cyclase 9	hsa04935	Growth hormone synthesis, secretion and action	http://www.kegg.jp/kegg-bin/show_pathway?+hsa:115
O60503	hsa:115	ADCY9	adenylate cyclase 9	hsa04020	Calcium signaling pathway	http://www.kegg.jp/kegg-bin/show_pathway?+hsa:115
O60503	hsa:115	ADCY9	adenylate cyclase 9	hsa04062	Chemokine signaling pathway	http://www.kegg.jp/kegg-bin/show_pathway?+hsa:115
O60503	hsa:115	ADCY9	adenylate cyclase 9	hsa04913	Ovarian steroidogenesis	http://www.kegg.jp/kegg-bin/show_pathway?+hsa:115
O60503	hsa:115	ADCY9	adenylate cyclase 9	hsa04916	Melanogenesis	http://www.kegg.jp/kegg-bin/show_pathway?+hsa:115
O60503	hsa:115	ADCY9	adenylate cyclase 9	hsa04927	Cortisol synthesis and secretion	http://www.kegg.jp/kegg-bin/show_pathway?+hsa:115
O60503	hsa:115	ADCY9	adenylate cyclase 9	hsa04962	Vasopressin-regulated water reabsorption	http://www.kegg.jp/kegg-bin/show_pathway?+hsa:115
O60503	hsa:115	ADCY9	adenylate cyclase 9	hsa04918	Thyroid hormone synthesis	http://www.kegg.jp/kegg-bin/show_pathway?+hsa:115
O60503	hsa:115	ADCY9	adenylate cyclase 9	hsa04024	cAMP signaling pathway	http://www.kegg.jp/kegg-bin/show_pathway?+hsa:115
O60503	hsa:115	ADCY9	adenylate cyclase 9	hsa04213	Longevity regulating pathway - multiple species	http://www.kegg.jp/kegg-bin/show_pathway?+hsa:115
O60503	hsa:115	ADCY9	adenylate cyclase 9	hsa04750	Inflammatory mediator regulation of TRP channels	http://www.kegg.jp/kegg-bin/show_pathway?+hsa:115
Q8IYK4	hsa:23127	COLGALT2	collagen beta(1-O)galactosyltransferase 2	hsa00514	Other types of O-glycan biosynthesis	http://www.kegg.jp/kegg-bin/show_pathway?+hsa:23127
Q8IYK4	hsa:23127	COLGALT2	collagen beta(1-O)galactosyltransferase 2	hsa00310	Lysine degradation	http://www.kegg.jp/kegg-bin/show_pathway?+hsa:23127
P48740	hsa:5648	MASP1	mannan binding lectin serine peptidase 1	hsa04610	Complement and coagulation cascades	http://www.kegg.jp/kegg-bin/show_pathway?+hsa:5648
P48740	hsa:5648	MASP1	mannan binding lectin serine peptidase 1	hsa05150	Staphylococcus aureus infection	http://www.kegg.jp/kegg-bin/show_pathway?+hsa:5648
P56556	hsa:4700	NDUFA6	NADH:ubiquinone oxidoreductase subunit A6	hsa04932	Non-alcoholic fatty liver disease (NAFLD)	http://www.kegg.jp/kegg-bin/show_pathway?+hsa:4700
P56556	hsa:4700	NDUFA6	NADH:ubiquinone oxidoreductase subunit A6	hsa05016	Huntington disease	http://www.kegg.jp/kegg-bin/show_pathway?+hsa:4700
P56556	hsa:4700	NDUFA6	NADH:ubiquinone oxidoreductase subunit A6	hsa00190	Oxidative phosphorylation	http://www.kegg.jp/kegg-bin/show_pathway?+hsa:4700
P56556	hsa:4700	NDUFA6	NADH:ubiquinone oxidoreductase subunit A6	hsa05012	Parkinson disease	http://www.kegg.jp/kegg-bin/show_pathway?+hsa:4700
P56556	hsa:4700	NDUFA6	NADH:ubiquinone oxidoreductase subunit A6	hsa05010	Alzheimer disease	http://www.kegg.jp/kegg-bin/show_pathway?+hsa:4700
P56556	hsa:4700	NDUFA6	NADH:ubiquinone oxidoreductase subunit A6	hsa04714	Thermogenesis	http://www.kegg.jp/kegg-bin/show_pathway?+hsa:4700
P56556	hsa:4700	NDUFA6	NADH:ubiquinone oxidoreductase subunit A6	hsa04723	Retrograde endocannabinoid signaling	http://www.kegg.jp/kegg-bin/show_pathway?+hsa:4700
Q8N142	hsa:122622	ADSS1	adenylosuccinate synthase 1	hsa00230	Purine metabolism	http://www.kegg.jp/kegg-bin/show_pathway?+hsa:122622
Q8N142	hsa:122622	ADSS1	adenylosuccinate synthase 1	hsa00250	Alanine, aspartate and glutamate metabolism	http://www.kegg.jp/kegg-bin/show_pathway?+hsa:122622
O75578	hsa:8515	ITGA10	integrin subunit alpha 10	hsa05414	Dilated cardiomyopathy (DCM)	http://www.kegg.jp/kegg-bin/show_pathway?+hsa:8515
O75578	hsa:8515	ITGA10	integrin subunit alpha 10	hsa04510	Focal adhesion	http://www.kegg.jp/kegg-bin/show_pathway?+hsa:8515
O75578	hsa:8515	ITGA10	integrin subunit alpha 10	hsa05165	Human papillomavirus infection	http://www.kegg.jp/kegg-bin/show_pathway?+hsa:8515
O75578	hsa:8515	ITGA10	integrin subunit alpha 10	hsa05412	Arrhythmogenic right ventricular cardiomyopathy (ARVC)	http://www.kegg.jp/kegg-bin/show_pathway?+hsa:8515
O75578	hsa:8515	ITGA10	integrin subunit alpha 10	hsa05410	Hypertrophic cardiomyopathy (HCM)	http://www.kegg.jp/kegg-bin/show_pathway?+hsa:8515
O75578	hsa:8515	ITGA10	integrin subunit alpha 10	hsa04151	PI3K-Akt signaling pathway	http://www.kegg.jp/kegg-bin/show_pathway?+hsa:8515
O75578	hsa:8515	ITGA10	integrin subunit alpha 10	hsa04810	Regulation of actin cytoskeleton	http://www.kegg.jp/kegg-bin/show_pathway?+hsa:8515
O75578	hsa:8515	ITGA10	integrin subunit alpha 10	hsa04512	ECM-receptor interaction	http://www.kegg.jp/kegg-bin/show_pathway?+hsa:8515
P09669	hsa:1345	COX6C	cytochrome c oxidase subunit 6C	hsa04260	Cardiac muscle contraction	http://www.kegg.jp/kegg-bin/show_pathway?+hsa:1345
P09669	hsa:1345	COX6C	cytochrome c oxidase subunit 6C	hsa05012	Parkinson disease	http://www.kegg.jp/kegg-bin/show_pathway?+hsa:1345
P09669	hsa:1345	COX6C	cytochrome c oxidase subunit 6C	hsa00190	Oxidative phosphorylation	http://www.kegg.jp/kegg-bin/show_pathway?+hsa:1345
P09669	hsa:1345	COX6C	cytochrome c oxidase subunit 6C	hsa05010	Alzheimer disease	http://www.kegg.jp/kegg-bin/show_pathway?+hsa:1345
P09669	hsa:1345	COX6C	cytochrome c oxidase subunit 6C	hsa05016	Huntington disease	http://www.kegg.jp/kegg-bin/show_pathway?+hsa:1345
P09669	hsa:1345	COX6C	cytochrome c oxidase subunit 6C	hsa04932	Non-alcoholic fatty liver disease (NAFLD)	http://www.kegg.jp/kegg-bin/show_pathway?+hsa:1345
P09669	hsa:1345	COX6C	cytochrome c oxidase subunit 6C	hsa04714	Thermogenesis	http://www.kegg.jp/kegg-bin/show_pathway?+hsa:1345
Q9NYK5	hsa:54148
P78539	hsa:8406
O95478	hsa:10412
Q9UGM6	hsa:10352	WARS2	tryptophanyl tRNA synthetase 2, mitochondrial	hsa00970	Aminoacyl-tRNA biosynthesis	http://www.kegg.jp/kegg-bin/show_pathway?+hsa:10352
Q9BZE7	hsa:84645
Q9HBI1	hsa:29780	PARVB	parvin beta	hsa04510	Focal adhesion	http://www.kegg.jp/kegg-bin/show_pathway?+hsa:29780
Q96BZ9	hsa:128637
Q9H788	hsa:63898
Q96RK0	hsa:23152	CIC	capicua transcriptional repressor	hsa05017	Spinocerebellar ataxia	http://www.kegg.jp/kegg-bin/show_pathway?+hsa:23152
P30825	hsa:6541	SLC7A1	solute carrier family 7 member 1	hsa05206	MicroRNAs in cancer	http://www.kegg.jp/kegg-bin/show_pathway?+hsa:6541
Q07820	hsa:4170	MCL1	MCL1 apoptosis regulator, BCL2 family member	hsa04630	JAK-STAT signaling pathway	http://www.kegg.jp/kegg-bin/show_pathway?+hsa:4170
Q07820	hsa:4170	MCL1	MCL1 apoptosis regulator, BCL2 family member	hsa04210	Apoptosis	http://www.kegg.jp/kegg-bin/show_pathway?+hsa:4170
Q07820	hsa:4170	MCL1	MCL1 apoptosis regulator, BCL2 family member	hsa05206	MicroRNAs in cancer	http://www.kegg.jp/kegg-bin/show_pathway?+hsa:4170
Q07820	hsa:4170	MCL1	MCL1 apoptosis regulator, BCL2 family member	hsa04151	PI3K-Akt signaling pathway	http://www.kegg.jp/kegg-bin/show_pathway?+hsa:4170
O75323	hsa:2631
Q01650	hsa:8140	SLC7A5	solute carrier family 7 member 5	hsa04150	mTOR signaling pathway	http://www.kegg.jp/kegg-bin/show_pathway?+hsa:8140
Q01650	hsa:8140	SLC7A5	solute carrier family 7 member 5	hsa05230	Central carbon metabolism in cancer	http://www.kegg.jp/kegg-bin/show_pathway?+hsa:8140
Q53FP2	hsa:59353
Q9NRQ2	hsa:57088
Q9Y4K1	hsa:202
P24385	hsa:595	CCND1	cyclin D1	hsa05166	Human T-cell leukemia virus 1 infection	http://www.kegg.jp/kegg-bin/show_pathway?+hsa:595
P24385	hsa:595	CCND1	cyclin D1	hsa05206	MicroRNAs in cancer	http://www.kegg.jp/kegg-bin/show_pathway?+hsa:595
P24385	hsa:595	CCND1	cyclin D1	hsa01522	Endocrine resistance	http://www.kegg.jp/kegg-bin/show_pathway?+hsa:595
P24385	hsa:595	CCND1	cyclin D1	hsa04340	Hedgehog signaling pathway	http://www.kegg.jp/kegg-bin/show_pathway?+hsa:595
P24385	hsa:595	CCND1	cyclin D1	hsa04510	Focal adhesion	http://www.kegg.jp/kegg-bin/show_pathway?+hsa:595
P24385	hsa:595	CCND1	cyclin D1	hsa04933	AGE-RAGE signaling pathway in diabetic complications	http://www.kegg.jp/kegg-bin/show_pathway?+hsa:595
P24385	hsa:595	CCND1	cyclin D1	hsa05169	Epstein-Barr virus infection	http://www.kegg.jp/kegg-bin/show_pathway?+hsa:595
P24385	hsa:595	CCND1	cyclin D1	hsa05210	Colorectal cancer	http://www.kegg.jp/kegg-bin/show_pathway?+hsa:595
P24385	hsa:595	CCND1	cyclin D1	hsa05213	Endometrial cancer	http://www.kegg.jp/kegg-bin/show_pathway?+hsa:595
P24385	hsa:595	CCND1	cyclin D1	hsa04371	Apelin signaling pathway	http://www.kegg.jp/kegg-bin/show_pathway?+hsa:595
P24385	hsa:595	CCND1	cyclin D1	hsa04152	AMPK signaling pathway	http://www.kegg.jp/kegg-bin/show_pathway?+hsa:595
P24385	hsa:595	CCND1	cyclin D1	hsa05160	Hepatitis C	http://www.kegg.jp/kegg-bin/show_pathway?+hsa:595
P24385	hsa:595	CCND1	cyclin D1	hsa04934	Cushing syndrome	http://www.kegg.jp/kegg-bin/show_pathway?+hsa:595
P24385	hsa:595	CCND1	cyclin D1	hsa05163	Human cytomegalovirus infection	http://www.kegg.jp/kegg-bin/show_pathway?+hsa:595
P24385	hsa:595	CCND1	cyclin D1	hsa05416	Viral myocarditis	http://www.kegg.jp/kegg-bin/show_pathway?+hsa:595
P24385	hsa:595	CCND1	cyclin D1	hsa05205	Proteoglycans in cancer	http://www.kegg.jp/kegg-bin/show_pathway?+hsa:595
P24385	hsa:595	CCND1	cyclin D1	hsa05212	Pancreatic cancer	http://www.kegg.jp/kegg-bin/show_pathway?+hsa:595
P24385	hsa:595	CCND1	cyclin D1	hsa04390	Hippo signaling pathway	http://www.kegg.jp/kegg-bin/show_pathway?+hsa:595
P24385	hsa:595	CCND1	cyclin D1	hsa04218	Cellular senescence	http://www.kegg.jp/kegg-bin/show_pathway?+hsa:595
P24385	hsa:595	CCND1	cyclin D1	hsa04151	PI3K-Akt signaling pathway	http://www.kegg.jp/kegg-bin/show_pathway?+hsa:595
P24385	hsa:595	CCND1	cyclin D1	hsa05223	Non-small cell lung cancer	http://www.kegg.jp/kegg-bin/show_pathway?+hsa:595
P24385	hsa:595	CCND1	cyclin D1	hsa05225	Hepatocellular carcinoma	http://www.kegg.jp/kegg-bin/show_pathway?+hsa:595
P24385	hsa:595	CCND1	cyclin D1	hsa04921	Oxytocin signaling pathway	http://www.kegg.jp/kegg-bin/show_pathway?+hsa:595
P24385	hsa:595	CCND1	cyclin D1	hsa05165	Human papillomavirus infection	http://www.kegg.jp/kegg-bin/show_pathway?+hsa:595
P24385	hsa:595	CCND1	cyclin D1	hsa04917	Prolactin signaling pathway	http://www.kegg.jp/kegg-bin/show_pathway?+hsa:595
P24385	hsa:595	CCND1	cyclin D1	hsa05224	Breast cancer	http://www.kegg.jp/kegg-bin/show_pathway?+hsa:595
P24385	hsa:595	CCND1	cyclin D1	hsa04068	FoxO signaling pathway	http://www.kegg.jp/kegg-bin/show_pathway?+hsa:595
P24385	hsa:595	CCND1	cyclin D1	hsa05167	Kaposi sarcoma-associated herpesvirus infection	http://www.kegg.jp/kegg-bin/show_pathway?+hsa:595
P24385	hsa:595	CCND1	cyclin D1	hsa05220	Chronic myeloid leukemia	http://www.kegg.jp/kegg-bin/show_pathway?+hsa:595
P24385	hsa:595	CCND1	cyclin D1	hsa05214	Glioma	http://www.kegg.jp/kegg-bin/show_pathway?+hsa:595
P24385	hsa:595	CCND1	cyclin D1	hsa05219	Bladder cancer	http://www.kegg.jp/kegg-bin/show_pathway?+hsa:595
P24385	hsa:595	CCND1	cyclin D1	hsa05162	Measles	http://www.kegg.jp/kegg-bin/show_pathway?+hsa:595
P24385	hsa:595	CCND1	cyclin D1	hsa05221	Acute myeloid leukemia	http://www.kegg.jp/kegg-bin/show_pathway?+hsa:595
P24385	hsa:595	CCND1	cyclin D1	hsa05215	Prostate cancer	http://www.kegg.jp/kegg-bin/show_pathway?+hsa:595
P24385	hsa:595	CCND1	cyclin D1	hsa04919	Thyroid hormone signaling pathway	http://www.kegg.jp/kegg-bin/show_pathway?+hsa:595
P24385	hsa:595	CCND1	cyclin D1	hsa04530	Tight junction	http://www.kegg.jp/kegg-bin/show_pathway?+hsa:595
P24385	hsa:595	CCND1	cyclin D1	hsa04110	Cell cycle	http://www.kegg.jp/kegg-bin/show_pathway?+hsa:595
P24385	hsa:595	CCND1	cyclin D1	hsa05216	Thyroid cancer	http://www.kegg.jp/kegg-bin/show_pathway?+hsa:595
P24385	hsa:595	CCND1	cyclin D1	hsa05226	Gastric cancer	http://www.kegg.jp/kegg-bin/show_pathway?+hsa:595
P24385	hsa:595	CCND1	cyclin D1	hsa05200	Pathways in cancer	http://www.kegg.jp/kegg-bin/show_pathway?+hsa:595
P24385	hsa:595	CCND1	cyclin D1	hsa04115	p53 signaling pathway	http://www.kegg.jp/kegg-bin/show_pathway?+hsa:595
P24385	hsa:595	CCND1	cyclin D1	hsa04310	Wnt signaling pathway	http://www.kegg.jp/kegg-bin/show_pathway?+hsa:595
P24385	hsa:595	CCND1	cyclin D1	hsa04630	JAK-STAT signaling pathway	http://www.kegg.jp/kegg-bin/show_pathway?+hsa:595
P24385	hsa:595	CCND1	cyclin D1	hsa05203	Viral carcinogenesis	http://www.kegg.jp/kegg-bin/show_pathway?+hsa:595
P24385	hsa:595	CCND1	cyclin D1	hsa05222	Small cell lung cancer	http://www.kegg.jp/kegg-bin/show_pathway?+hsa:595
P24385	hsa:595	CCND1	cyclin D1	hsa05218	Melanoma	http://www.kegg.jp/kegg-bin/show_pathway?+hsa:595
Q96SL4	hsa:2882	GPX7	glutathione peroxidase 7	hsa00480	Glutathione metabolism	http://www.kegg.jp/kegg-bin/show_pathway?+hsa:2882
Q96SL4	hsa:2882	GPX7	glutathione peroxidase 7	hsa00590	Arachidonic acid metabolism	http://www.kegg.jp/kegg-bin/show_pathway?+hsa:2882
Q96SL4	hsa:2882	GPX7	glutathione peroxidase 7	hsa05014	Amyotrophic lateral sclerosis (ALS)	http://www.kegg.jp/kegg-bin/show_pathway?+hsa:2882
Q96SL4	hsa:2882	GPX7	glutathione peroxidase 7	hsa05016	Huntington disease	http://www.kegg.jp/kegg-bin/show_pathway?+hsa:2882
Q96SL4	hsa:2882	GPX7	glutathione peroxidase 7	hsa04918	Thyroid hormone synthesis	http://www.kegg.jp/kegg-bin/show_pathway?+hsa:2882
P61812	hsa:7042	TGFB2	transforming growth factor beta 2	hsa04068	FoxO signaling pathway	http://www.kegg.jp/kegg-bin/show_pathway?+hsa:7042
P61812	hsa:7042	TGFB2	transforming growth factor beta 2	hsa05211	Renal cell carcinoma	http://www.kegg.jp/kegg-bin/show_pathway?+hsa:7042
P61812	hsa:7042	TGFB2	transforming growth factor beta 2	hsa05144	Malaria	http://www.kegg.jp/kegg-bin/show_pathway?+hsa:7042
P61812	hsa:7042	TGFB2	transforming growth factor beta 2	hsa04380	Osteoclast differentiation	http://www.kegg.jp/kegg-bin/show_pathway?+hsa:7042
P61812	hsa:7042	TGFB2	transforming growth factor beta 2	hsa05145	Toxoplasmosis	http://www.kegg.jp/kegg-bin/show_pathway?+hsa:7042
P61812	hsa:7042	TGFB2	transforming growth factor beta 2	hsa05414	Dilated cardiomyopathy (DCM)	http://www.kegg.jp/kegg-bin/show_pathway?+hsa:7042
P61812	hsa:7042	TGFB2	transforming growth factor beta 2	hsa05321	Inflammatory bowel disease (IBD)	http://www.kegg.jp/kegg-bin/show_pathway?+hsa:7042
P61812	hsa:7042	TGFB2	transforming growth factor beta 2	hsa04110	Cell cycle	http://www.kegg.jp/kegg-bin/show_pathway?+hsa:7042
P61812	hsa:7042	TGFB2	transforming growth factor beta 2	hsa05142	Chagas disease (American trypanosomiasis)	http://www.kegg.jp/kegg-bin/show_pathway?+hsa:7042
P61812	hsa:7042	TGFB2	transforming growth factor beta 2	hsa05225	Hepatocellular carcinoma	http://www.kegg.jp/kegg-bin/show_pathway?+hsa:7042
P61812	hsa:7042	TGFB2	transforming growth factor beta 2	hsa05323	Rheumatoid arthritis	http://www.kegg.jp/kegg-bin/show_pathway?+hsa:7042
P61812	hsa:7042	TGFB2	transforming growth factor beta 2	hsa04060	Cytokine-cytokine receptor interaction	http://www.kegg.jp/kegg-bin/show_pathway?+hsa:7042
P61812	hsa:7042	TGFB2	transforming growth factor beta 2	hsa05146	Amoebiasis	http://www.kegg.jp/kegg-bin/show_pathway?+hsa:7042
P61812	hsa:7042	TGFB2	transforming growth factor beta 2	hsa05161	Hepatitis B	http://www.kegg.jp/kegg-bin/show_pathway?+hsa:7042
P61812	hsa:7042	TGFB2	transforming growth factor beta 2	hsa05212	Pancreatic cancer	http://www.kegg.jp/kegg-bin/show_pathway?+hsa:7042
P61812	hsa:7042	TGFB2	transforming growth factor beta 2	hsa04218	Cellular senescence	http://www.kegg.jp/kegg-bin/show_pathway?+hsa:7042
P61812	hsa:7042	TGFB2	transforming growth factor beta 2	hsa05220	Chronic myeloid leukemia	http://www.kegg.jp/kegg-bin/show_pathway?+hsa:7042
P61812	hsa:7042	TGFB2	transforming growth factor beta 2	hsa05200	Pathways in cancer	http://www.kegg.jp/kegg-bin/show_pathway?+hsa:7042
P61812	hsa:7042	TGFB2	transforming growth factor beta 2	hsa05140	Leishmaniasis	http://www.kegg.jp/kegg-bin/show_pathway?+hsa:7042
P61812	hsa:7042	TGFB2	transforming growth factor beta 2	hsa04350	TGF-beta signaling pathway	http://www.kegg.jp/kegg-bin/show_pathway?+hsa:7042
P61812	hsa:7042	TGFB2	transforming growth factor beta 2	hsa05205	Proteoglycans in cancer	http://www.kegg.jp/kegg-bin/show_pathway?+hsa:7042
P61812	hsa:7042	TGFB2	transforming growth factor beta 2	hsa05210	Colorectal cancer	http://www.kegg.jp/kegg-bin/show_pathway?+hsa:7042
P61812	hsa:7042	TGFB2	transforming growth factor beta 2	hsa05410	Hypertrophic cardiomyopathy (HCM)	http://www.kegg.jp/kegg-bin/show_pathway?+hsa:7042
P61812	hsa:7042	TGFB2	transforming growth factor beta 2	hsa05152	Tuberculosis	http://www.kegg.jp/kegg-bin/show_pathway?+hsa:7042
P61812	hsa:7042	TGFB2	transforming growth factor beta 2	hsa05226	Gastric cancer	http://www.kegg.jp/kegg-bin/show_pathway?+hsa:7042
P61812	hsa:7042	TGFB2	transforming growth factor beta 2	hsa04390	Hippo signaling pathway	http://www.kegg.jp/kegg-bin/show_pathway?+hsa:7042
P61812	hsa:7042	TGFB2	transforming growth factor beta 2	hsa04933	AGE-RAGE signaling pathway in diabetic complications	http://www.kegg.jp/kegg-bin/show_pathway?+hsa:7042
P61812	hsa:7042	TGFB2	transforming growth factor beta 2	hsa04010	MAPK signaling pathway	http://www.kegg.jp/kegg-bin/show_pathway?+hsa:7042
P61812	hsa:7042	TGFB2	transforming growth factor beta 2	hsa05166	Human T-cell leukemia virus 1 infection	http://www.kegg.jp/kegg-bin/show_pathway?+hsa:7042
P61812	hsa:7042	TGFB2	transforming growth factor beta 2	hsa05206	MicroRNAs in cancer	http://www.kegg.jp/kegg-bin/show_pathway?+hsa:7042
Q9H6F5	hsa:79080
P38435	hsa:2677	GGCX	gamma-glutamyl carboxylase	hsa00130	Ubiquinone and other terpenoid-quinone biosynthesis	http://www.kegg.jp/kegg-bin/show_pathway?+hsa:2677
Q6UWJ1	hsa:55002
Q9UBK8	hsa:4552
O75356	hsa:957	ENTPD5	ectonucleoside triphosphate diphosphohydrolase 5 (inactive)	hsa00240	Pyrimidine metabolism	http://www.kegg.jp/kegg-bin/show_pathway?+hsa:957
O75356	hsa:957	ENTPD5	ectonucleoside triphosphate diphosphohydrolase 5 (inactive)	hsa00230	Purine metabolism	http://www.kegg.jp/kegg-bin/show_pathway?+hsa:957
Q13614	hsa:8898	MTMR2	myotubularin related protein 2	hsa00562	Inositol phosphate metabolism	http://www.kegg.jp/kegg-bin/show_pathway?+hsa:8898
Q13614	hsa:8898	MTMR2	myotubularin related protein 2	hsa04070	Phosphatidylinositol signaling system	http://www.kegg.jp/kegg-bin/show_pathway?+hsa:8898
Q99543	hsa:27000
O00391	hsa:5768
P46100	hsa:546
Q96BR5	hsa:65260	COA7	cytochrome c oxidase assembly factor 7 (putative)	hsa04714	Thermogenesis	http://www.kegg.jp/kegg-bin/show_pathway?+hsa:65260
Q8NDT2	hsa:29890
Q7L592	hsa:55471	NDUFAF7	NADH:ubiquinone oxidoreductase complex assembly factor 7	hsa04714	Thermogenesis	http://www.kegg.jp/kegg-bin/show_pathway?+hsa:55471
Q9P0P8	hsa:51250
Q6IQ49	hsa:163859
O75132	hsa:9889
Q6P461	hsa:142827	ACSM6	acyl-CoA synthetase medium chain family member 6	hsa00650	Butanoate metabolism	http://www.kegg.jp/kegg-bin/show_pathway?+hsa:142827
P49796	hsa:5998	RGS3	regulator of G protein signaling 3	hsa04360	Axon guidance	http://www.kegg.jp/kegg-bin/show_pathway?+hsa:5998
Q9BXN1	hsa:54829
Q96DM3	hsa:29919
P11166	hsa:6513	SLC2A1	solute carrier family 2 member 1	hsa05211	Renal cell carcinoma	http://www.kegg.jp/kegg-bin/show_pathway?+hsa:6513
P11166	hsa:6513	SLC2A1	solute carrier family 2 member 1	hsa04066	HIF-1 signaling pathway	http://www.kegg.jp/kegg-bin/show_pathway?+hsa:6513
P11166	hsa:6513	SLC2A1	solute carrier family 2 member 1	hsa04911	Insulin secretion	http://www.kegg.jp/kegg-bin/show_pathway?+hsa:6513
P11166	hsa:6513	SLC2A1	solute carrier family 2 member 1	hsa05200	Pathways in cancer	http://www.kegg.jp/kegg-bin/show_pathway?+hsa:6513
P11166	hsa:6513	SLC2A1	solute carrier family 2 member 1	hsa04920	Adipocytokine signaling pathway	http://www.kegg.jp/kegg-bin/show_pathway?+hsa:6513
P11166	hsa:6513	SLC2A1	solute carrier family 2 member 1	hsa05230	Central carbon metabolism in cancer	http://www.kegg.jp/kegg-bin/show_pathway?+hsa:6513
P11166	hsa:6513	SLC2A1	solute carrier family 2 member 1	hsa05166	Human T-cell leukemia virus 1 infection	http://www.kegg.jp/kegg-bin/show_pathway?+hsa:6513
P11166	hsa:6513	SLC2A1	solute carrier family 2 member 1	hsa04919	Thyroid hormone signaling pathway	http://www.kegg.jp/kegg-bin/show_pathway?+hsa:6513
P11166	hsa:6513	SLC2A1	solute carrier family 2 member 1	hsa04931	Insulin resistance	http://www.kegg.jp/kegg-bin/show_pathway?+hsa:6513
P11166	hsa:6513	SLC2A1	solute carrier family 2 member 1	hsa04976	Bile secretion	http://www.kegg.jp/kegg-bin/show_pathway?+hsa:6513
P11166	hsa:6513	SLC2A1	solute carrier family 2 member 1	hsa04922	Glucagon signaling pathway	http://www.kegg.jp/kegg-bin/show_pathway?+hsa:6513
P51687	hsa:6821	SUOX	sulfite oxidase	hsa00920	Sulfur metabolism	http://www.kegg.jp/kegg-bin/show_pathway?+hsa:6821
O00533	hsa:10752
Q9NX58	hsa:55646
P14210	hsa:3082	HGF	hepatocyte growth factor	hsa05211	Renal cell carcinoma	http://www.kegg.jp/kegg-bin/show_pathway?+hsa:3082
P14210	hsa:3082	HGF	hepatocyte growth factor	hsa04015	Rap1 signaling pathway	http://www.kegg.jp/kegg-bin/show_pathway?+hsa:3082
P14210	hsa:3082	HGF	hepatocyte growth factor	hsa05218	Melanoma	http://www.kegg.jp/kegg-bin/show_pathway?+hsa:3082
P14210	hsa:3082	HGF	hepatocyte growth factor	hsa04014	Ras signaling pathway	http://www.kegg.jp/kegg-bin/show_pathway?+hsa:3082
P14210	hsa:3082	HGF	hepatocyte growth factor	hsa05225	Hepatocellular carcinoma	http://www.kegg.jp/kegg-bin/show_pathway?+hsa:3082
P14210	hsa:3082	HGF	hepatocyte growth factor	hsa04151	PI3K-Akt signaling pathway	http://www.kegg.jp/kegg-bin/show_pathway?+hsa:3082
P14210	hsa:3082	HGF	hepatocyte growth factor	hsa05200	Pathways in cancer	http://www.kegg.jp/kegg-bin/show_pathway?+hsa:3082
P14210	hsa:3082	HGF	hepatocyte growth factor	hsa05144	Malaria	http://www.kegg.jp/kegg-bin/show_pathway?+hsa:3082
P14210	hsa:3082	HGF	hepatocyte growth factor	hsa05205	Proteoglycans in cancer	http://www.kegg.jp/kegg-bin/show_pathway?+hsa:3082
P14210	hsa:3082	HGF	hepatocyte growth factor	hsa01521	EGFR tyrosine kinase inhibitor resistance	http://www.kegg.jp/kegg-bin/show_pathway?+hsa:3082
P14210	hsa:3082	HGF	hepatocyte growth factor	hsa05226	Gastric cancer	http://www.kegg.jp/kegg-bin/show_pathway?+hsa:3082
P14210	hsa:3082	HGF	hepatocyte growth factor	hsa04010	MAPK signaling pathway	http://www.kegg.jp/kegg-bin/show_pathway?+hsa:3082
P14210	hsa:3082	HGF	hepatocyte growth factor	hsa04510	Focal adhesion	http://www.kegg.jp/kegg-bin/show_pathway?+hsa:3082
Q15391	hsa:9934	P2RY14	purinergic receptor P2Y14	hsa04080	Neuroactive ligand-receptor interaction	http://www.kegg.jp/kegg-bin/show_pathway?+hsa:9934
Q9HAN9	hsa:64802	NMNAT1	nicotinamide nucleotide adenylyltransferase 1	hsa00760	Nicotinate and nicotinamide metabolism	http://www.kegg.jp/kegg-bin/show_pathway?+hsa:64802
P59768	hsa:54331	GNG2	G protein subunit gamma 2	hsa05032	Morphine addiction	http://www.kegg.jp/kegg-bin/show_pathway?+hsa:54331
P59768	hsa:54331	GNG2	G protein subunit gamma 2	hsa04726	Serotonergic synapse	http://www.kegg.jp/kegg-bin/show_pathway?+hsa:54331
P59768	hsa:54331	GNG2	G protein subunit gamma 2	hsa04727	GABAergic synapse	http://www.kegg.jp/kegg-bin/show_pathway?+hsa:54331
P59768	hsa:54331	GNG2	G protein subunit gamma 2	hsa04724	Glutamatergic synapse	http://www.kegg.jp/kegg-bin/show_pathway?+hsa:54331
P59768	hsa:54331	GNG2	G protein subunit gamma 2	hsa04728	Dopaminergic synapse	http://www.kegg.jp/kegg-bin/show_pathway?+hsa:54331
P59768	hsa:54331	GNG2	G protein subunit gamma 2	hsa05163	Human cytomegalovirus infection	http://www.kegg.jp/kegg-bin/show_pathway?+hsa:54331
P59768	hsa:54331	GNG2	G protein subunit gamma 2	hsa05167	Kaposi sarcoma-associated herpesvirus infection	http://www.kegg.jp/kegg-bin/show_pathway?+hsa:54331
P59768	hsa:54331	GNG2	G protein subunit gamma 2	hsa04014	Ras signaling pathway	http://www.kegg.jp/kegg-bin/show_pathway?+hsa:54331
P59768	hsa:54331	GNG2	G protein subunit gamma 2	hsa05170	Human immunodeficiency virus 1 infection	http://www.kegg.jp/kegg-bin/show_pathway?+hsa:54331
P59768	hsa:54331	GNG2	G protein subunit gamma 2	hsa04723	Retrograde endocannabinoid signaling	http://www.kegg.jp/kegg-bin/show_pathway?+hsa:54331
P59768	hsa:54331	GNG2	G protein subunit gamma 2	hsa04713	Circadian entrainment	http://www.kegg.jp/kegg-bin/show_pathway?+hsa:54331
P59768	hsa:54331	GNG2	G protein subunit gamma 2	hsa04151	PI3K-Akt signaling pathway	http://www.kegg.jp/kegg-bin/show_pathway?+hsa:54331
P59768	hsa:54331	GNG2	G protein subunit gamma 2	hsa05034	Alcoholism	http://www.kegg.jp/kegg-bin/show_pathway?+hsa:54331
P59768	hsa:54331	GNG2	G protein subunit gamma 2	hsa04062	Chemokine signaling pathway	http://www.kegg.jp/kegg-bin/show_pathway?+hsa:54331
P59768	hsa:54331	GNG2	G protein subunit gamma 2	hsa04926	Relaxin signaling pathway	http://www.kegg.jp/kegg-bin/show_pathway?+hsa:54331
P59768	hsa:54331	GNG2	G protein subunit gamma 2	hsa05200	Pathways in cancer	http://www.kegg.jp/kegg-bin/show_pathway?+hsa:54331
P59768	hsa:54331	GNG2	G protein subunit gamma 2	hsa04371	Apelin signaling pathway	http://www.kegg.jp/kegg-bin/show_pathway?+hsa:54331
P59768	hsa:54331	GNG2	G protein subunit gamma 2	hsa04725	Cholinergic synapse	http://www.kegg.jp/kegg-bin/show_pathway?+hsa:54331
Q8WYA0	hsa:28981
Q9Y5U8	hsa:51660
Q9NRG9	hsa:8086	AAAS	aladin WD repeat nucleoporin	hsa03013	RNA transport	http://www.kegg.jp/kegg-bin/show_pathway?+hsa:8086
O14561	hsa:4706	NDUFAB1	NADH:ubiquinone oxidoreductase subunit AB1	hsa04714	Thermogenesis	http://www.kegg.jp/kegg-bin/show_pathway?+hsa:4706
O14561	hsa:4706	NDUFAB1	NADH:ubiquinone oxidoreductase subunit AB1	hsa00190	Oxidative phosphorylation	http://www.kegg.jp/kegg-bin/show_pathway?+hsa:4706
O14561	hsa:4706	NDUFAB1	NADH:ubiquinone oxidoreductase subunit AB1	hsa04932	Non-alcoholic fatty liver disease (NAFLD)	http://www.kegg.jp/kegg-bin/show_pathway?+hsa:4706
O14561	hsa:4706	NDUFAB1	NADH:ubiquinone oxidoreductase subunit AB1	hsa05016	Huntington disease	http://www.kegg.jp/kegg-bin/show_pathway?+hsa:4706
O14561	hsa:4706	NDUFAB1	NADH:ubiquinone oxidoreductase subunit AB1	hsa05010	Alzheimer disease	http://www.kegg.jp/kegg-bin/show_pathway?+hsa:4706
O14561	hsa:4706	NDUFAB1	NADH:ubiquinone oxidoreductase subunit AB1	hsa04723	Retrograde endocannabinoid signaling	http://www.kegg.jp/kegg-bin/show_pathway?+hsa:4706
O14561	hsa:4706	NDUFAB1	NADH:ubiquinone oxidoreductase subunit AB1	hsa05012	Parkinson disease	http://www.kegg.jp/kegg-bin/show_pathway?+hsa:4706
Q9GZL7	hsa:55759
Q99988	hsa:9518	GDF15	growth differentiation factor 15	hsa04060	Cytokine-cytokine receptor interaction	http://www.kegg.jp/kegg-bin/show_pathway?+hsa:9518
P17936	hsa:3486	IGFBP3	insulin like growth factor binding protein 3	hsa05202	Transcriptional misregulation in cancer	http://www.kegg.jp/kegg-bin/show_pathway?+hsa:3486
P17936	hsa:3486	IGFBP3	insulin like growth factor binding protein 3	hsa04218	Cellular senescence	http://www.kegg.jp/kegg-bin/show_pathway?+hsa:3486
P17936	hsa:3486	IGFBP3	insulin like growth factor binding protein 3	hsa04115	p53 signaling pathway	http://www.kegg.jp/kegg-bin/show_pathway?+hsa:3486
P17936	hsa:3486	IGFBP3	insulin like growth factor binding protein 3	hsa04935	Growth hormone synthesis, secretion and action	http://www.kegg.jp/kegg-bin/show_pathway?+hsa:3486
Q96EL3	hsa:116540
Q5QJ74	hsa:219899
Q9GZR2	hsa:57109
O43155	hsa:23768
Q8WV93	hsa:246269
P41182	hsa:604	BCL6	BCL6 transcription repressor	hsa05202	Transcriptional misregulation in cancer	http://www.kegg.jp/kegg-bin/show_pathway?+hsa:604
P41182	hsa:604	BCL6	BCL6 transcription repressor	hsa04068	FoxO signaling pathway	http://www.kegg.jp/kegg-bin/show_pathway?+hsa:604
P12074	hsa:1337	COX6A1	cytochrome c oxidase subunit 6A1	hsa04260	Cardiac muscle contraction	http://www.kegg.jp/kegg-bin/show_pathway?+hsa:1337
P12074	hsa:1337	COX6A1	cytochrome c oxidase subunit 6A1	hsa04714	Thermogenesis	http://www.kegg.jp/kegg-bin/show_pathway?+hsa:1337
P12074	hsa:1337	COX6A1	cytochrome c oxidase subunit 6A1	hsa00190	Oxidative phosphorylation	http://www.kegg.jp/kegg-bin/show_pathway?+hsa:1337
P12074	hsa:1337	COX6A1	cytochrome c oxidase subunit 6A1	hsa05010	Alzheimer disease	http://www.kegg.jp/kegg-bin/show_pathway?+hsa:1337
P12074	hsa:1337	COX6A1	cytochrome c oxidase subunit 6A1	hsa05012	Parkinson disease	http://www.kegg.jp/kegg-bin/show_pathway?+hsa:1337
P12074	hsa:1337	COX6A1	cytochrome c oxidase subunit 6A1	hsa05016	Huntington disease	http://www.kegg.jp/kegg-bin/show_pathway?+hsa:1337
P12074	hsa:1337	COX6A1	cytochrome c oxidase subunit 6A1	hsa04932	Non-alcoholic fatty liver disease (NAFLD)	http://www.kegg.jp/kegg-bin/show_pathway?+hsa:1337
Q9NV35	hsa:55270
Q9H305	hsa:29965
Q5W0V3	hsa:57700
Q6NSJ2	hsa:653583
Q9UF12	hsa:58510	PRODH2	proline dehydrogenase 2	hsa00330	Arginine and proline metabolism	http://www.kegg.jp/kegg-bin/show_pathway?+hsa:58510
O95873	hsa:57827
Q8N5M4	hsa:283237
Q12946	hsa:2294
P49674	hsa:102800317	TPTEP2-CSNK1E	TPTEP2-CSNK1E readthrough	hsa04310	Wnt signaling pathway	http://www.kegg.jp/kegg-bin/show_pathway?+hsa:102800317
P49674	hsa:102800317	TPTEP2-CSNK1E	TPTEP2-CSNK1E readthrough	hsa04340	Hedgehog signaling pathway	http://www.kegg.jp/kegg-bin/show_pathway?+hsa:102800317
P49674	hsa:102800317	TPTEP2-CSNK1E	TPTEP2-CSNK1E readthrough	hsa05010	Alzheimer disease	http://www.kegg.jp/kegg-bin/show_pathway?+hsa:102800317
P49674	hsa:102800317	TPTEP2-CSNK1E	TPTEP2-CSNK1E readthrough	hsa04390	Hippo signaling pathway	http://www.kegg.jp/kegg-bin/show_pathway?+hsa:102800317
P49674	hsa:102800317	TPTEP2-CSNK1E	TPTEP2-CSNK1E readthrough	hsa04068	FoxO signaling pathway	http://www.kegg.jp/kegg-bin/show_pathway?+hsa:102800317
P49674	hsa:102800317	TPTEP2-CSNK1E	TPTEP2-CSNK1E readthrough	hsa04392	Hippo signaling pathway - multiple species	http://www.kegg.jp/kegg-bin/show_pathway?+hsa:102800317
P49674	hsa:102800317	TPTEP2-CSNK1E	TPTEP2-CSNK1E readthrough	hsa04710	Circadian rhythm	http://www.kegg.jp/kegg-bin/show_pathway?+hsa:102800317
Q8N4B1	hsa:144717
P39210	hsa:4358	MPV17	mitochondrial inner membrane protein MPV17	hsa04146	Peroxisome	http://www.kegg.jp/kegg-bin/show_pathway?+hsa:4358
Q9BWH2	hsa:65991
Q8TBE9	hsa:140838	NANP	N-acetylneuraminic acid phosphatase	hsa00520	Amino sugar and nucleotide sugar metabolism	http://www.kegg.jp/kegg-bin/show_pathway?+hsa:140838
O75394	hsa:9553	MRPL33	mitochondrial ribosomal protein L33	hsa03010	Ribosome	http://www.kegg.jp/kegg-bin/show_pathway?+hsa:9553
Q8TBR7	hsa:79850
